# Supplementary material for: Statistical analysis of EBSD data confirms pronounced classical and non-classical pervasive crystallographic twinning in rotaliid foraminiferal calcite
Source: Sci Rep. 2025 Apr 28;15:14852. doi: 10.1038/s41598-025-92636-y (PMC12037747; doi:10.1038/s41598-025-92636-y)
Supplement: Supplementary file 2 — Supplementary Material 2 [file 41598_2025_92636_MOESM2_ESM.txt]

Index	Phase	X (�m)	Y (�m)	phi1 (�)	PHI (�)	phi2 (�)	MAD (�)	Status
1	-	0,000	0,000	0,00	0,00	0,00	0,00	-
2	-	0,180	0,000	0,00	0,00	0,00	0,00	-
3	-	0,360	0,000	0,00	0,00	0,00	0,00	-
4	-	0,540	0,000	0,00	0,00	86,73	1,46	6 bands detected
5	-	0,720	0,000	0,00	0,00	0,00	0,00	-
6	-	0,900	0,000	0,00	0,00	20,20	1,75	5 bands detected
7	-	1.080	0,000	0,00	0,00	58,76	1,28	5 bands detected
8	-	1.260	0,000	0,00	0,00	0,00	0,00	-
9	-	1.440	0,000	0,00	0,00	0,00	0,00	-
10	-	1.620	0,000	0,00	0,00	0,00	0,00	-
11	-	1.800	0,000	0,00	0,00	0,00	0,00	-
12	-	1.980	0,000	0,00	0,00	126,66	1,58	5 bands detected
13	-	2.160	0,000	0,00	0,00	0,00	0,00	-
14	-	2.340	0,000	0,00	0,00	0,00	0,00	-
15	-	2.520	0,000	0,00	0,00	0,00	0,00	-
16	-	2.700	0,000	0,00	0,00	0,00	0,00	-
17	-	2.880	0,000	0,00	0,00	0,00	0,00	-
18	-	3.060	0,000	0,00	0,00	0,00	0,00	-
19	-	3.240	0,000	0,00	0,00	0,00	0,00	-
20	-	3.420	0,000	0,00	0,00	0,00	0,00	-
21	-	3.600	0,000	0,00	0,00	0,00	0,00	-
22	-	3.780	0,000	0,00	0,00	0,00	0,00	-
23	-	3.960	0,000	0,00	0,00	0,00	0,00	-
24	-	4.140	0,000	0,00	0,00	0,00	0,00	-
25	-	4.320	0,000	0,00	0,00	0,00	0,00	-
26	-	4.500	0,000	0,00	0,00	0,00	0,00	-
27	-	4.680	0,000	0,00	0,00	0,00	0,00	-
28	-	4.860	0,000	0,00	0,00	0,00	0,00	-
29	-	5.040	0,000	0,00	0,00	0,00	0,00	-
30	-	5.220	0,000	0,00	0,00	0,00	0,00	-
31	-	5.400	0,000	0,00	0,00	0,00	0,00	-
32	-	5.580	0,000	0,00	0,00	165,14	1,26	5 bands detected
33	-	5.760	0,000	0,00	0,00	0,00	0,00	-
34	-	5.940	0,000	0,00	0,00	0,00	0,00	-
35	-	6.120	0,000	0,00	0,00	0,00	0,00	-
36	-	6.300	0,000	0,00	0,00	0,00	0,00	-
37	-	6.480	0,000	0,00	0,00	0,00	0,00	-
38	-	6.660	0,000	0,00	0,00	0,00	0,00	-
39	-	6.840	0,000	0,00	0,00	0,00	0,00	-
40	-	7.020	0,000	0,00	0,00	0,00	0,00	-
41	-	7.200	0,000	0,00	0,00	0,00	0,00	-
42	-	7.380	0,000	0,00	0,00	0,00	0,00	-
43	-	7.560	0,000	0,00	0,00	0,00	0,00	-
44	-	7.740	0,000	0,00	0,00	0,00	0,00	-
45	-	7.920	0,000	0,00	0,00	0,00	0,00	-
46	-	8.100	0,000	0,00	0,00	0,00	0,00	-
47	-	8.280	0,000	0,00	0,00	0,00	0,00	-
48	-	8.460	0,000	0,00	0,00	0,00	0,00	-
49	-	8.640	0,000	0,00	0,00	0,00	0,00	-
50	-	8.820	0,000	0,00	0,00	0,00	0,00	-
51	-	9.000	0,000	0,00	0,00	0,00	0,00	-
52	-	9.180	0,000	0,00	0,00	0,00	0,00	-
53	-	9.360	0,000	0,00	0,00	0,00	0,00	-
54	-	9.540	0,000	0,00	0,00	0,00	0,00	-
55	-	9.720	0,000	0,00	0,00	0,00	0,00	-
56	-	9.900	0,000	0,00	0,00	0,00	0,00	-
57	-	10.080	0,000	0,00	0,00	0,00	0,00	-
58	-	10.260	0,000	0,00	0,00	0,00	0,00	-
59	-	10.440	0,000	0,00	0,00	0,00	0,00	-
60	-	10.620	0,000	0,00	0,00	0,00	0,00	-
61	-	10.800	0,000	0,00	0,00	0,00	0,00	-
62	-	10.980	0,000	0,00	0,00	0,00	0,00	-
63	-	11.160	0,000	0,00	0,00	0,00	0,00	-
64	-	11.340	0,000	0,00	0,00	0,00	0,00	-
65	-	11.520	0,000	0,00	0,00	0,00	0,00	-
66	-	11.700	0,000	0,00	0,00	0,00	0,00	-
67	-	11.880	0,000	0,00	0,00	0,00	0,00	-
68	-	12.060	0,000	0,00	0,00	45,04	1,71	5 bands detected
69	-	12.240	0,000	0,00	0,00	0,00	0,00	-
70	Calcite	12.420	0,000	162,28	131,24	79,74	0,54	6 bands detected
71	Calcite	12.600	0,000	162,42	130,80	79,58	0,46	6 bands detected
72	-	12.780	0,000	0,00	0,00	0,00	0,00	-
73	Calcite	12.960	0,000	159,19	94,61	51,35	0,71	6 bands detected
74	Calcite	13.140	0,000	159,19	94,61	51,35	0,71	6 bands detected
75	-	13.320	0,000	0,00	0,00	0,00	0,00	-
76	-	13.500	0,000	0,00	0,00	0,00	0,00	-
77	Calcite	13.680	0,000	144,22	123,19	75,18	0,87	5 bands detected
78	Calcite	13.860	0,000	144,05	123,39	76,10	1,10	5 bands detected
79	Calcite	14.040	0,000	144,42	122,90	75,51	0,42	5 bands detected
80	-	14.220	0,000	0,00	0,00	0,00	0,00	-
81	Calcite	14.400	0,000	0,17	59,89	119,98	0,92	5 bands detected
82	Calcite	14.580	0,000	179,48	120,00	119,92	0,59	5 bands detected
83	Calcite	14.760	0,000	179,80	120,89	118,30	1,11	6 bands detected
84	Calcite	14.940	0,000	179,80	120,89	118,30	1,11	6 bands detected
85	-	15.120	0,000	0,00	0,00	0,00	0,00	-
86	-	15.300	0,000	0,00	0,00	107,13	1,55	5 bands detected
87	-	15.480	0,000	0,00	0,00	0,00	0,00	-
88	-	15.660	0,000	0,00	0,00	0,00	0,00	-
89	Calcite	15.840	0,000	42,76	71,08	56,12	1,07	5 bands detected
90	Calcite	16.020	0,000	42,76	71,08	56,12	1,07	5 bands detected
91	-	16.200	0,000	0,00	0,00	0,00	0,00	-
92	Calcite	16.380	0,000	43,67	72,26	56,35	0,49	5 bands detected
93	Calcite	16.560	0,000	43,27	71,47	57,48	1,51	6 bands detected
94	Calcite	16.740	0,000	43,14	71,75	57,68	0,87	6 bands detected
95	Calcite	16.920	0,000	42,96	71,12	57,99	0,65	5 bands detected
96	-	17.100	0,000	0,00	0,00	0,00	0,00	-
97	-	17.280	0,000	0,00	0,00	68,47	1,91	5 bands detected
98	-	17.460	0,000	0,00	0,00	0,00	0,00	-
99	-	17.640	0,000	0,00	0,00	0,00	0,00	-
100	-	17.820	0,000	0,00	0,00	0,00	0,00	-
101	-	18.000	0,000	0,00	0,00	0,00	0,00	-
102	-	18.180	0,000	0,00	0,00	0,00	0,00	-
103	-	18.360	0,000	0,00	0,00	0,00	0,00	-
104	Calcite	18.540	0,000	34,45	70,46	102,27	1,07	5 bands detected
105	Calcite	18.720	0,000	34,29	69,97	101,52	1,03	6 bands detected
106	Calcite	18.900	0,000	34,74	70,24	101,95	0,55	5 bands detected
107	Calcite	19.080	0,000	35,19	70,74	101,82	0,50	5 bands detected
108	Calcite	19.260	0,000	34,31	70,23	101,92	0,76	6 bands detected
109	Calcite	19.440	0,000	34,36	70,28	102,37	0,96	6 bands detected
110	Calcite	19.620	0,000	35,16	70,33	101,96	0,83	6 bands detected
111	Calcite	19.800	0,000	35,01	70,65	102,65	0,54	6 bands detected
112	Calcite	19.980	0,000	35,09	70,36	102,28	0,68	6 bands detected
113	Calcite	20.160	0,000	34,92	70,51	102,77	0,84	6 bands detected
114	Calcite	20.340	0,000	34,17	70,40	102,54	0,87	6 bands detected
115	Calcite	20.520	0,000	34,40	69,94	102,82	0,87	6 bands detected
116	Calcite	20.700	0,000	35,36	69,77	102,95	1,36	6 bands detected
117	Calcite	20.880	0,000	35,61	70,34	103,06	0,81	6 bands detected
118	Calcite	21.060	0,000	34,93	70,33	103,11	0,57	5 bands detected
119	-	21.240	0,000	0,00	0,00	0,00	0,00	-
120	-	21.420	0,000	0,00	0,00	0,00	0,00	-
121	-	21.600	0,000	0,00	0,00	0,00	0,00	-
122	-	21.780	0,000	0,00	0,00	0,00	0,00	-
123	-	21.960	0,000	0,00	0,00	0,00	0,00	-
124	-	22.140	0,000	0,00	0,00	0,00	0,00	-
125	-	22.320	0,000	0,00	0,00	0,00	0,00	-
126	-	22.500	0,000	0,00	0,00	0,00	0,00	-
127	-	22.680	0,000	0,00	0,00	0,00	0,00	-
128	-	22.860	0,000	0,00	0,00	0,00	0,00	-
129	-	23.040	0,000	0,00	0,00	0,00	0,00	-
130	-	23.220	0,000	0,00	0,00	0,00	0,00	-
131	Calcite	23.400	0,000	26,03	70,87	111,20	0,66	6 bands detected
132	Calcite	23.580	0,000	25,52	70,89	110,49	0,89	5 bands detected
133	Calcite	23.760	0,000	25,52	70,89	110,49	0,89	6 bands detected
134	Calcite	23.940	0,000	25,72	70,66	110,66	0,70	6 bands detected
135	Calcite	24.120	0,000	26,04	70,04	109,52	1,19	6 bands detected
136	-	24.300	0,000	0,00	0,00	0,00	0,00	-
137	-	24.480	0,000	0,00	0,00	0,00	0,00	-
138	-	24.660	0,000	0,00	0,00	0,00	0,00	-
139	-	24.840	0,000	0,00	0,00	0,00	0,00	-
140	Calcite	25.020	0,000	26,50	70,15	109,97	1,14	5 bands detected
141	Calcite	25.200	0,000	26,50	70,15	109,97	1,14	5 bands detected
142	-	25.380	0,000	0,00	0,00	0,00	0,00	-
143	Calcite	25.560	0,000	15,05	70,63	87,29	0,72	5 bands detected
144	-	25.740	0,000	0,00	0,00	0,00	0,00	-
145	-	25.920	0,000	0,00	0,00	0,00	0,00	-
146	-	26.100	0,000	0,00	0,00	0,00	0,00	-
147	-	26.280	0,000	0,00	0,00	177,82	1,98	5 bands detected
148	-	26.460	0,000	0,00	0,00	0,00	0,00	-
149	-	26.640	0,000	0,00	0,00	0,00	0,00	-
150	-	26.820	0,000	0,00	0,00	151,76	2,00	5 bands detected
151	-	27.000	0,000	0,00	0,00	0,00	0,00	-
152	-	27.180	0,000	0,00	0,00	0,00	0,00	-
153	-	27.360	0,000	0,00	0,00	0,00	0,00	-
154	-	27.540	0,000	0,00	0,00	0,00	0,00	-
155	-	27.720	0,000	0,00	0,00	0,00	0,00	-
156	Calcite	27.900	0,000	9,33	69,13	52,70	0,49	5 bands detected
157	-	28.080	0,000	0,00	0,00	0,00	0,00	-
158	-	28.260	0,000	0,00	0,00	0,00	0,00	-
159	-	28.440	0,000	0,00	0,00	0,00	0,00	-
160	-	28.620	0,000	0,00	0,00	0,00	0,00	-
161	-	28.800	0,000	0,00	0,00	119,55	0,78	5 bands detected
162	-	28.980	0,000	0,00	0,00	0,00	0,00	-
163	-	29.160	0,000	0,00	0,00	0,00	0,00	-
164	-	29.340	0,000	0,00	0,00	0,00	0,00	-
165	-	29.520	0,000	0,00	0,00	35,95	0,55	5 bands detected
166	-	29.700	0,000	0,00	0,00	0,00	0,00	-
167	Calcite	29.880	0,000	7,95	86,07	72,19	0,68	5 bands detected
168	Calcite	30.060	0,000	8,39	86,10	72,97	0,52	5 bands detected
169	Calcite	30.240	0,000	7,75	85,96	72,41	0,76	5 bands detected
170	Calcite	30.420	0,000	7,84	86,24	73,22	1,18	6 bands detected
171	-	30.600	0,000	0,00	0,00	0,00	0,00	-
172	-	30.780	0,000	0,00	0,00	0,00	0,00	-
173	-	30.960	0,000	0,00	0,00	0,00	0,00	-
174	-	31.140	0,000	0,00	0,00	0,00	0,00	-
175	-	31.320	0,000	0,00	0,00	0,00	0,00	-
176	-	31.500	0,000	0,00	0,00	0,00	0,00	-
177	-	31.680	0,000	0,00	0,00	0,00	0,00	-
178	-	31.860	0,000	0,00	0,00	0,00	0,00	-
179	-	32.040	0,000	0,00	0,00	1,23	0,55	5 bands detected
180	-	32.220	0,000	0,00	0,00	0,00	0,00	-
181	-	32.400	0,000	0,00	0,00	0,00	0,00	-
182	-	32.580	0,000	0,00	0,00	0,00	0,00	-
183	-	32.760	0,000	0,00	0,00	0,00	0,00	-
184	-	32.940	0,000	0,00	0,00	0,00	0,00	-
185	-	33.120	0,000	0,00	0,00	0,00	0,00	-
186	-	33.300	0,000	0,00	0,00	0,00	0,00	-
187	-	33.480	0,000	0,00	0,00	0,00	0,00	-
188	-	33.660	0,000	0,00	0,00	0,00	0,00	-
189	Calcite	33.840	0,000	176,36	99,66	54,53	1,19	6 bands detected
190	Calcite	34.020	0,000	175,72	99,54	53,97	0,75	6 bands detected
191	Calcite	34.200	0,000	176,41	99,55	53,80	0,55	6 bands detected
192	Calcite	34.380	0,000	175,25	99,40	54,27	0,46	5 bands detected
193	Calcite	34.560	0,000	176,10	99,50	53,06	1,11	6 bands detected
194	Calcite	34.740	0,000	176,89	99,37	54,69	1,28	5 bands detected
195	-	34.920	0,000	0,00	0,00	0,00	0,00	-
196	-	35.100	0,000	0,00	0,00	0,00	0,00	-
197	-	35.280	0,000	0,00	0,00	0,00	0,00	-
198	-	35.460	0,000	0,00	0,00	107,43	1,40	5 bands detected
199	-	35.640	0,000	0,00	0,00	0,00	0,00	-
200	Calcite	35.820	0,000	175,14	96,22	46,90	0,98	5 bands detected
201	Calcite	36.000	0,000	175,97	95,85	48,12	0,54	6 bands detected
202	-	36.180	0,000	0,00	0,00	0,00	0,00	-
203	-	36.360	0,000	0,00	0,00	0,00	0,00	-
204	Calcite	36.540	0,000	174,80	95,45	48,27	0,49	6 bands detected
205	Calcite	36.720	0,000	174,96	95,44	47,78	0,67	5 bands detected
206	Calcite	36.900	0,000	24,76	9,32	17,75	1,16	5 bands detected
207	-	37.080	0,000	0,00	0,00	0,00	0,00	-
208	Calcite	37.260	0,000	175,04	100,02	111,77	1,18	5 bands detected
209	-	37.440	0,000	0,00	0,00	0,00	0,00	-
210	-	37.620	0,000	0,00	0,00	0,00	0,00	-
211	Calcite	37.800	0,000	177,14	95,51	47,81	0,92	6 bands detected
212	-	37.980	0,000	0,00	0,00	0,00	0,00	-
213	-	38.160	0,000	0,00	0,00	0,00	0,00	-
214	Calcite	38.340	0,000	176,70	100,52	50,59	0,60	5 bands detected
215	Calcite	38.520	0,000	176,95	100,37	50,92	0,22	5 bands detected
216	Calcite	38.700	0,000	177,12	100,07	50,41	0,62	5 bands detected
217	Calcite	38.880	0,000	176,98	100,51	50,35	0,61	6 bands detected
218	Calcite	39.060	0,000	176,98	100,51	50,35	0,61	5 bands detected
219	-	39.240	0,000	0,00	0,00	0,00	0,00	-
220	-	39.420	0,000	0,00	0,00	0,00	0,00	-
221	Calcite	39.600	0,000	170,03	95,50	52,77	0,57	5 bands detected
222	-	39.780	0,000	0,00	0,00	0,00	0,00	-
223	-	39.960	0,000	0,00	0,00	0,00	0,00	-
224	-	40.140	0,000	0,00	0,00	0,00	0,00	-
225	-	40.320	0,000	0,00	0,00	0,00	0,00	-
226	-	40.500	0,000	0,00	0,00	103,47	1,81	5 bands detected
227	-	40.680	0,000	0,00	0,00	0,00	0,00	-
228	-	40.860	0,000	0,00	0,00	0,00	0,00	-
229	-	41.040	0,000	0,00	0,00	0,00	0,00	-
230	Aragonite	41.220	0,000	23,83	39,81	44,91	1,99	5 bands detected
231	-	41.400	0,000	0,00	0,00	0,00	0,00	-
232	-	41.580	0,000	0,00	0,00	0,00	0,00	-
233	-	41.760	0,000	0,00	0,00	0,00	0,00	-
234	-	41.940	0,000	0,00	0,00	56,60	0,58	5 bands detected
235	-	42.120	0,000	0,00	0,00	0,00	0,00	-
236	-	42.300	0,000	0,00	0,00	74,51	0,97	5 bands detected
237	-	42.480	0,000	0,00	0,00	17,81	1,54	5 bands detected
238	-	42.660	0,000	0,00	0,00	0,00	0,00	-
239	-	42.840	0,000	0,00	0,00	0,00	0,00	-
240	-	43.020	0,000	0,00	0,00	0,00	0,00	-
241	-	43.200	0,000	0,00	0,00	0,00	0,00	-
242	-	43.380	0,000	0,00	0,00	103,66	1,11	5 bands detected
243	-	43.560	0,000	0,00	0,00	0,00	0,00	-
244	-	43.740	0,000	0,00	0,00	108,26	1,14	5 bands detected
245	-	43.920	0,000	0,00	0,00	0,00	0,00	-
246	Calcite	44.100	0,000	163,89	104,62	57,75	0,81	5 bands detected
247	Calcite	44.280	0,000	163,75	104,97	58,25	0,60	6 bands detected
248	Calcite	44.460	0,000	164,01	105,01	57,76	1,10	6 bands detected
249	Calcite	44.640	0,000	164,07	104,39	57,97	0,40	6 bands detected
250	Calcite	44.820	0,000	164,40	104,37	58,12	0,65	5 bands detected
251	-	45.000	0,000	0,00	0,00	0,00	0,00	-
252	Calcite	45.180	0,000	167,86	104,84	39,33	1,16	5 bands detected
253	Calcite	45.360	0,000	167,30	105,06	40,41	1,52	6 bands detected
254	Calcite	45.540	0,000	166,70	104,25	40,07	0,87	5 bands detected
255	Calcite	45.720	0,000	166,70	104,25	40,07	0,87	5 bands detected
256	-	45.900	0,000	0,00	0,00	108,88	1,36	5 bands detected
257	-	46.080	0,000	0,00	0,00	0,00	0,00	-
258	-	46.260	0,000	0,00	0,00	0,00	0,00	-
259	Calcite	46.440	0,000	165,13	108,39	5,84	0,44	5 bands detected
260	Calcite	46.620	0,000	167,18	108,06	7,28	0,96	5 bands detected
261	Calcite	46.800	0,000	166,32	107,87	7,10	0,33	6 bands detected
262	Calcite	46.980	0,000	165,58	108,04	5,44	0,95	6 bands detected
263	-	47.160	0,000	0,00	0,00	0,00	0,00	-
264	Aragonite	47.340	0,000	57,06	38,28	7,74	1,35	5 bands detected
265	Aragonite	47.520	0,000	58,29	37,86	5,86	1,07	5 bands detected
266	-	47.700	0,000	0,00	0,00	0,00	0,00	-
267	-	47.880	0,000	0,00	0,00	0,00	0,00	-
268	-	48.060	0,000	0,00	0,00	0,00	0,00	-
269	-	48.240	0,000	0,00	0,00	0,00	0,00	-
270	Calcite	48.420	0,000	162,11	99,53	18,17	0,58	5 bands detected
271	-	48.600	0,000	0,00	0,00	18,35	0,94	5 bands detected
272	-	48.780	0,000	0,00	0,00	30,74	1,07	5 bands detected
273	-	48.960	0,000	0,00	0,00	160,63	1,78	5 bands detected
274	-	49.140	0,000	0,00	0,00	0,00	0,00	-
275	-	49.320	0,000	0,00	0,00	0,00	0,00	-
276	-	49.500	0,000	0,00	0,00	0,00	0,00	-
277	-	49.680	0,000	0,00	0,00	0,00	0,00	-
278	-	49.860	0,000	0,00	0,00	0,00	0,00	-
279	-	50.040	0,000	0,00	0,00	0,00	0,00	-
280	-	50.220	0,000	0,00	0,00	0,00	0,00	-
281	-	50.400	0,000	0,00	0,00	0,00	0,00	-
282	-	50.580	0,000	0,00	0,00	0,00	0,00	-
283	-	50.760	0,000	0,00	0,00	0,00	0,00	-
284	-	50.940	0,000	0,00	0,00	0,00	0,00	-
285	Calcite	51.120	0,000	167,02	115,91	18,69	0,88	5 bands detected
286	-	51.300	0,000	0,00	0,00	0,00	0,00	-
287	-	51.480	0,000	0,00	0,00	0,00	0,00	-
288	-	51.660	0,000	0,00	0,00	0,00	0,00	-
289	-	51.840	0,000	0,00	0,00	0,00	0,00	-
290	-	52.020	0,000	0,00	0,00	34,68	0,92	5 bands detected
291	-	52.200	0,000	0,00	0,00	0,00	0,00	-
292	Calcite	52.380	0,000	168,44	116,59	21,58	0,65	6 bands detected
293	Calcite	52.560	0,000	168,96	116,67	21,03	0,94	6 bands detected
294	Calcite	52.740	0,000	169,34	117,21	21,19	1,12	6 bands detected
295	Calcite	52.920	0,000	169,37	116,63	79,51	1,00	5 bands detected
296	-	53.100	0,000	0,00	0,00	0,00	0,00	-
297	-	53.280	0,000	0,00	0,00	0,00	0,00	-
298	Calcite	53.460	0,000	174,04	115,96	83,36	0,90	5 bands detected
299	Calcite	53.640	0,000	174,04	115,96	83,36	0,90	6 bands detected
300	Calcite	53.820	0,000	172,89	116,07	82,30	0,76	6 bands detected
301	Calcite	54.000	0,000	173,24	116,17	82,53	0,63	6 bands detected
302	Calcite	54.180	0,000	173,64	116,35	82,31	0,83	-
303	Calcite	54.360	0,000	173,35	117,03	21,49	1,32	5 bands detected
304	Calcite	54.540	0,000	174,55	116,73	23,41	0,57	5 bands detected
305	Calcite	54.720	0,000	175,18	117,09	24,11	0,99	-
306	Calcite	54.900	0,000	174,33	116,72	81,99	0,66	6 bands detected
307	Calcite	55.080	0,000	174,39	116,79	82,14	0,57	6 bands detected
308	Calcite	55.260	0,000	175,01	117,84	81,80	1,42	5 bands detected
309	Calcite	55.440	0,000	175,18	117,11	82,19	0,90	6 bands detected
310	Calcite	55.620	0,000	175,55	117,61	81,49	1,29	6 bands detected
311	Calcite	55.800	0,000	175,37	116,68	81,75	0,50	5 bands detected
312	-	55.980	0,000	0,00	0,00	0,00	0,00	-
313	-	56.160	0,000	0,00	0,00	0,00	0,00	-
314	Calcite	56.340	0,000	176,31	117,20	20,61	0,65	5 bands detected
315	-	56.520	0,000	0,00	0,00	0,00	0,00	-
316	Calcite	56.700	0,000	176,16	116,94	20,83	0,70	5 bands detected
317	-	56.880	0,000	0,00	0,00	0,00	0,00	-
318	Calcite	57.060	0,000	175,97	116,77	18,87	0,61	6 bands detected
319	-	57.240	0,000	0,00	0,00	0,00	0,00	-
320	Calcite	57.420	0,000	176,42	117,38	20,44	1,72	5 bands detected
321	Calcite	57.600	0,000	176,58	116,56	21,45	1,00	5 bands detected
322	-	57.780	0,000	0,00	0,00	0,00	0,00	-
323	Calcite	57.960	0,000	177,63	116,41	82,14	0,77	6 bands detected
324	Calcite	58.140	0,000	177,63	116,41	82,14	0,77	5 bands detected
325	Calcite	58.320	0,000	177,63	116,17	82,54	0,50	5 bands detected
326	Calcite	58.500	0,000	176,82	116,72	21,74	0,84	6 bands detected
327	Calcite	58.680	0,000	176,82	116,72	21,74	0,84	5 bands detected
328	Calcite	58.860	0,000	177,07	116,88	23,03	1,09	5 bands detected
329	Calcite	59.040	0,000	178,08	116,28	83,87	0,28	5 bands detected
330	Calcite	59.220	0,000	177,74	116,30	84,55	0,48	6 bands detected
331	Calcite	59.400	0,000	177,63	116,61	84,31	0,44	-
332	Calcite	59.580	0,000	177,39	116,96	84,19	0,31	5 bands detected
333	Calcite	59.760	0,000	177,38	116,96	83,66	0,65	5 bands detected
334	-	59.940	0,000	0,00	0,00	0,00	0,00	-
335	Calcite	60.120	0,000	177,35	116,91	23,87	0,64	5 bands detected
336	Calcite	60.300	0,000	177,35	116,91	23,87	0,64	5 bands detected
337	Calcite	60.480	0,000	177,35	116,91	23,87	0,64	-
338	Calcite	60.660	0,000	177,63	116,72	82,92	0,80	6 bands detected
339	-	60.840	0,000	0,00	0,00	0,00	0,00	-
340	-	61.020	0,000	0,00	0,00	0,00	0,00	-
341	-	61.200	0,000	0,00	0,00	0,00	0,00	-
342	-	61.380	0,000	0,00	0,00	0,00	0,00	-
343	-	61.560	0,000	0,00	0,00	15,88	1,42	5 bands detected
344	-	61.740	0,000	0,00	0,00	0,00	0,00	-
345	Calcite	61.920	0,000	168,20	101,03	16,22	1,16	5 bands detected
346	-	62.100	0,000	0,00	0,00	0,00	0,00	-
347	-	62.280	0,000	0,00	0,00	0,00	0,00	-
348	-	62.460	0,000	0,00	0,00	0,00	0,00	-
349	-	62.640	0,000	0,00	0,00	0,00	0,00	-
350	-	62.820	0,000	0,00	0,00	0,00	0,00	-
351	-	63.000	0,000	0,00	0,00	0,00	0,00	-
352	-	63.180	0,000	0,00	0,00	14,85	0,66	5 bands detected
353	-	63.360	0,000	0,00	0,00	0,00	0,00	-
354	-	63.540	0,000	0,00	0,00	0,00	0,00	-
355	-	63.720	0,000	0,00	0,00	0,00	0,00	-
356	-	63.900	0,000	0,00	0,00	0,00	0,00	-
357	-	64.080	0,000	0,00	0,00	0,00	0,00	-
358	-	64.260	0,000	0,00	0,00	0,00	0,00	-
359	-	64.440	0,000	0,00	0,00	0,00	0,00	-
360	Calcite	64.620	0,000	169,66	101,05	15,78	0,82	5 bands detected
361	Calcite	64.800	0,000	170,05	100,99	16,01	1,36	5 bands detected
362	-	64.980	0,000	0,00	0,00	0,00	0,00	-
363	-	65.160	0,000	0,00	0,00	0,00	0,00	-
364	-	65.340	0,000	0,00	0,00	0,00	0,00	-
365	Calcite	65.520	0,000	170,10	100,77	15,57	0,53	5 bands detected
366	Calcite	65.700	0,000	169,54	100,95	14,66	1,06	5 bands detected
367	-	65.880	0,000	0,00	0,00	0,00	0,00	-
368	Calcite	66.060	0,000	169,13	101,07	15,34	1,28	5 bands detected
369	Calcite	66.240	0,000	169,92	100,76	15,19	0,59	5 bands detected
370	-	66.420	0,000	0,00	0,00	0,00	0,00	-
371	-	66.600	0,000	0,00	0,00	0,00	0,00	-
372	Calcite	66.780	0,000	171,35	101,26	16,20	1,01	5 bands detected
373	-	66.960	0,000	0,00	0,00	0,00	0,00	-
374	-	67.140	0,000	0,00	0,00	0,00	0,00	-
375	-	67.320	0,000	0,00	0,00	0,00	0,00	-
376	-	67.500	0,000	0,00	0,00	0,00	0,00	-
377	-	67.680	0,000	0,00	0,00	0,00	0,00	-
378	-	67.860	0,000	0,00	0,00	0,00	0,00	-
379	-	68.040	0,000	0,00	0,00	0,00	0,00	-
380	-	68.220	0,000	0,00	0,00	0,00	0,00	-
381	-	68.400	0,000	0,00	0,00	0,00	0,00	-
382	-	68.580	0,000	0,00	0,00	0,00	0,00	-
383	-	68.760	0,000	0,00	0,00	0,00	0,00	-
384	Calcite	68.940	0,000	169,88	100,61	18,31	0,77	5 bands detected
385	-	69.120	0,000	0,00	0,00	0,00	0,00	-
386	-	69.300	0,000	0,00	0,00	0,00	0,00	-
387	-	69.480	0,000	0,00	0,00	0,00	0,00	-
388	Calcite	69.660	0,000	178,43	51,76	34,98	0,38	5 bands detected
389	Calcite	69.840	0,000	178,68	51,63	34,50	0,62	6 bands detected
390	Calcite	70.020	0,000	178,58	51,73	35,30	0,84	6 bands detected
391	Calcite	70.200	0,000	178,72	51,76	35,02	0,31	5 bands detected
392	Calcite	70.380	0,000	178,23	51,58	35,33	0,45	5 bands detected
393	-	70.560	0,000	0,00	0,00	0,00	0,00	-
394	-	70.740	0,000	0,00	0,00	0,00	0,00	-
395	-	70.920	0,000	0,00	0,00	0,00	0,00	-
396	Calcite	71.100	0,000	178,20	51,98	34,89	1,49	6 bands detected
397	Calcite	71.280	0,000	179,34	51,63	34,47	0,90	5 bands detected
398	-	71.460	0,000	0,00	0,00	0,00	0,00	-
399	Aragonite	71.640	0,000	74,36	70,75	39,02	1,49	5 bands detected
400	-	71.820	0,000	0,00	0,00	0,00	0,00	-
401	-	72.000	0,000	0,00	0,00	0,00	0,00	-
402	-	72.180	0,000	0,00	0,00	0,00	0,00	-
403	-	72.360	0,000	0,00	0,00	0,00	0,00	-
404	-	72.540	0,000	0,00	0,00	0,00	0,00	-
405	-	72.720	0,000	0,00	0,00	0,00	0,00	-
406	-	72.900	0,000	0,00	0,00	0,00	0,00	-
407	-	73.080	0,000	0,00	0,00	0,00	0,00	-
408	-	73.260	0,000	0,00	0,00	0,00	0,00	-
409	-	73.440	0,000	0,00	0,00	0,00	0,00	-
410	-	73.620	0,000	0,00	0,00	0,00	0,00	-
411	-	73.800	0,000	0,00	0,00	79,15	0,82	5 bands detected
412	-	73.980	0,000	0,00	0,00	0,00	0,00	-
413	Calcite	74.160	0,000	172,47	101,56	78,97	1,07	5 bands detected
414	-	74.340	0,000	0,00	0,00	0,00	0,00	-
415	Calcite	74.520	0,000	171,45	101,39	79,02	0,29	5 bands detected
416	-	74.700	0,000	0,00	0,00	0,00	0,00	-
417	-	74.880	0,000	0,00	0,00	0,00	0,00	-
418	-	75.060	0,000	0,00	0,00	0,00	0,00	-
419	-	75.240	0,000	0,00	0,00	0,00	0,00	-
420	Calcite	75.420	0,000	166,03	103,20	38,14	0,87	5 bands detected
421	Calcite	75.600	0,000	165,59	102,62	36,95	0,71	6 bands detected
422	Calcite	75.780	0,000	165,87	102,74	37,17	0,25	6 bands detected
423	Calcite	75.960	0,000	165,84	102,86	36,90	0,34	6 bands detected
424	Calcite	76.140	0,000	165,35	103,32	36,98	0,68	6 bands detected
425	Calcite	76.320	0,000	165,70	102,92	37,39	0,28	6 bands detected
426	Calcite	76.500	0,000	165,65	103,00	37,48	0,52	6 bands detected
427	Calcite	76.680	0,000	166,00	103,10	36,90	0,58	6 bands detected
428	Calcite	76.860	0,000	166,01	102,84	38,10	0,51	6 bands detected
429	Calcite	77.040	0,000	165,42	103,10	37,60	0,62	6 bands detected
430	Calcite	77.220	0,000	165,30	103,27	37,21	0,83	6 bands detected
431	Calcite	77.400	0,000	165,07	102,82	37,53	0,87	6 bands detected
432	Calcite	77.580	0,000	165,60	102,86	36,69	0,48	6 bands detected
433	Calcite	77.760	0,000	165,58	102,68	36,93	0,34	6 bands detected
434	Calcite	77.940	0,000	165,47	102,79	36,01	1,09	6 bands detected
435	Calcite	78.120	0,000	165,48	102,68	36,43	0,86	6 bands detected
436	-	78.300	0,000	0,00	0,00	0,00	0,00	-
437	Calcite	78.480	0,000	177,90	72,73	72,77	0,59	6 bands detected
438	Calcite	78.660	0,000	177,94	72,72	72,51	0,43	6 bands detected
439	Calcite	78.840	0,000	177,83	72,82	72,49	0,35	6 bands detected
440	Calcite	79.020	0,000	177,57	72,80	72,67	0,33	6 bands detected
441	Calcite	79.200	0,000	178,07	72,95	72,30	0,97	6 bands detected
442	Calcite	79.380	0,000	177,77	72,31	72,93	0,86	6 bands detected
443	Calcite	79.560	0,000	178,69	72,32	72,23	0,37	6 bands detected
444	Calcite	79.740	0,000	178,25	72,62	71,74	0,71	6 bands detected
445	Calcite	79.920	0,000	178,79	72,46	72,00	0,53	6 bands detected
446	Calcite	80.100	0,000	178,98	72,38	72,31	0,49	6 bands detected
447	-	80.280	0,000	0,00	0,00	0,00	0,00	-
448	-	80.460	0,000	0,00	0,00	0,00	0,00	-
449	Calcite	80.640	0,000	166,81	100,17	36,55	0,81	5 bands detected
450	Calcite	80.820	0,000	166,81	100,17	36,55	0,81	5 bands detected
451	Calcite	81.000	0,000	166,38	100,87	37,17	0,46	5 bands detected
452	-	81.180	0,000	0,00	0,00	0,00	0,00	-
453	-	81.360	0,000	0,00	0,00	0,00	0,00	-
454	Calcite	81.540	0,000	167,08	100,85	36,49	0,89	5 bands detected
455	-	81.720	0,000	0,00	0,00	0,00	0,00	-
456	-	81.900	0,000	0,00	0,00	0,00	0,00	-
457	-	82.080	0,000	0,00	0,00	0,00	0,00	-
458	Calcite	82.260	0,000	166,82	103,71	108,97	1,46	6 bands detected
459	Calcite	82.440	0,000	167,11	103,60	109,28	0,86	5 bands detected
460	-	82.620	0,000	0,00	0,00	0,00	0,00	-
461	-	82.800	0,000	0,00	0,00	0,00	0,00	-
462	-	82.980	0,000	0,00	0,00	0,00	0,00	-
463	-	83.160	0,000	0,00	0,00	0,00	0,00	-
464	-	83.340	0,000	0,00	0,00	0,00	0,00	-
465	-	83.520	0,000	0,00	0,00	0,00	0,00	-
466	-	83.700	0,000	0,00	0,00	0,00	0,00	-
467	-	83.880	0,000	0,00	0,00	0,00	0,00	-
468	-	84.060	0,000	0,00	0,00	0,00	0,00	-
469	-	84.240	0,000	0,00	0,00	0,00	0,00	-
470	-	84.420	0,000	0,00	0,00	0,00	0,00	-
471	-	84.600	0,000	0,00	0,00	0,00	0,00	-
472	-	84.780	0,000	0,00	0,00	0,00	0,00	-
473	-	84.960	0,000	0,00	0,00	6,07	0,80	5 bands detected
474	-	85.140	0,000	0,00	0,00	0,00	0,00	-
475	-	85.320	0,000	0,00	0,00	0,00	0,00	-
476	-	85.500	0,000	0,00	0,00	0,00	0,00	-
477	-	85.680	0,000	0,00	0,00	0,00	0,00	-
478	-	85.860	0,000	0,00	0,00	0,00	0,00	-
479	-	86.040	0,000	0,00	0,00	0,00	0,00	-
480	-	86.220	0,000	0,00	0,00	142,31	1,97	5 bands detected
481	-	86.400	0,000	0,00	0,00	0,00	0,00	-
482	-	86.580	0,000	0,00	0,00	0,00	0,00	-
483	-	86.760	0,000	0,00	0,00	80,53	1,93	5 bands detected
484	-	86.940	0,000	0,00	0,00	0,00	0,00	-
485	-	87.120	0,000	0,00	0,00	0,00	0,00	-
486	-	87.300	0,000	0,00	0,00	0,00	0,00	-
487	-	87.480	0,000	0,00	0,00	0,00	0,00	-
488	-	87.660	0,000	0,00	0,00	0,00	0,00	-
489	Calcite	87.840	0,000	169,97	101,35	102,85	0,69	6 bands detected
490	Calcite	88.020	0,000	169,90	102,36	104,03	1,08	5 bands detected
491	-	88.200	0,000	0,00	0,00	0,00	0,00	-
492	Calcite	88.380	0,000	170,36	102,36	44,62	0,41	6 bands detected
493	Calcite	88.560	0,000	170,27	102,38	44,54	0,49	6 bands detected
494	Calcite	88.740	0,000	169,66	102,48	42,49	1,17	6 bands detected
495	Calcite	88.920	0,000	170,20	102,30	44,31	0,57	5 bands detected
496	Calcite	89.100	0,000	170,60	102,35	43,99	0,47	5 bands detected
497	-	89.280	0,000	0,00	0,00	0,00	0,00	-
498	Calcite	89.460	0,000	170,41	102,23	43,77	0,54	5 bands detected
499	-	89.640	0,000	0,00	0,00	0,00	0,00	-
500	-	89.820	0,000	0,00	0,00	125,48	1,12	5 bands detected
501	-	90.000	0,000	0,00	0,00	36,09	1,55	5 bands detected
502	-	90.180	0,000	0,00	0,00	0,00	0,00	-
503	-	90.360	0,000	0,00	0,00	0,00	0,00	-
504	-	90.540	0,000	0,00	0,00	0,00	0,00	-
505	-	90.720	0,000	0,00	0,00	0,00	0,00	-
506	Calcite	90.900	0,000	162,77	100,03	1,71	0,51	5 bands detected
507	-	91.080	0,000	0,00	0,00	0,00	0,00	-
508	-	91.260	0,000	0,00	0,00	0,00	0,00	-
509	-	91.440	0,000	0,00	0,00	0,00	0,00	-
510	Calcite	91.620	0,000	162,88	99,93	1,81	0,46	5 bands detected
511	-	91.800	0,000	0,00	0,00	0,00	0,00	-
512	Calcite	91.980	0,000	162,88	99,72	1,94	0,69	5 bands detected
513	Calcite	92.160	0,000	163,31	99,63	3,07	0,18	5 bands detected
514	Calcite	92.340	0,000	162,76	99,59	2,11	1,20	5 bands detected
515	Calcite	92.520	0,000	163,30	99,53	3,64	0,42	5 bands detected
516	Calcite	92.700	0,000	163,48	99,67	3,31	0,32	5 bands detected
517	Calcite	92.880	0,000	163,16	99,74	3,07	0,37	5 bands detected
518	-	93.060	0,000	0,00	0,00	0,00	0,00	-
519	-	93.240	0,000	0,00	0,00	0,00	0,00	-
520	-	93.420	0,000	0,00	0,00	0,00	0,00	-
521	Calcite	93.600	0,000	163,66	99,80	3,08	0,33	5 bands detected
522	Calcite	93.780	0,000	163,66	99,80	3,08	0,33	5 bands detected
523	Calcite	93.960	0,000	164,35	100,00	3,59	0,61	5 bands detected
524	Calcite	94.140	0,000	163,55	99,66	2,07	0,40	5 bands detected
525	-	94.320	0,000	0,00	0,00	0,00	0,00	-
526	Calcite	94.500	0,000	163,65	100,02	2,94	0,37	5 bands detected
527	Calcite	94.680	0,000	163,73	99,90	1,59	0,80	6 bands detected
528	Calcite	94.860	0,000	163,72	100,13	2,42	1,01	6 bands detected
529	Calcite	95.040	0,000	163,83	99,75	1,89	0,82	5 bands detected
530	-	95.220	0,000	0,00	0,00	0,00	0,00	-
531	-	95.400	0,000	0,00	0,00	0,00	0,00	-
532	Calcite	95.580	0,000	164,73	105,88	31,84	1,05	5 bands detected
533	Calcite	95.760	0,000	164,69	106,27	30,73	0,56	5 bands detected
534	Calcite	95.940	0,000	165,24	105,49	30,92	0,27	5 bands detected
535	-	96.120	0,000	0,00	0,00	0,00	0,00	-
536	-	96.300	0,000	0,00	0,00	0,00	0,00	-
537	-	96.480	0,000	0,00	0,00	0,00	0,00	-
538	-	96.660	0,000	0,00	0,00	0,00	0,00	-
539	Calcite	96.840	0,000	164,33	106,36	30,38	0,90	6 bands detected
540	Calcite	97.020	0,000	165,77	106,15	30,32	0,67	6 bands detected
541	Calcite	97.200	0,000	164,89	106,21	30,16	0,65	6 bands detected
542	Calcite	97.380	0,000	165,05	106,48	29,92	0,61	6 bands detected
543	Calcite	97.560	0,000	164,32	106,26	30,69	0,40	6 bands detected
544	Calcite	97.740	0,000	164,08	106,13	29,47	0,76	6 bands detected
545	Calcite	97.920	0,000	164,77	106,15	30,20	0,87	5 bands detected
546	-	98.100	0,000	0,00	0,00	0,00	0,00	-
547	Calcite	98.280	0,000	163,22	106,70	97,27	0,70	6 bands detected
548	Calcite	98.460	0,000	163,41	106,31	96,87	0,59	6 bands detected
549	-	98.640	0,000	0,00	0,00	0,00	0,00	-
550	Calcite	98.820	0,000	164,01	106,25	96,85	0,44	5 bands detected
551	Calcite	99.000	0,000	163,31	106,28	96,45	1,00	6 bands detected
552	Calcite	99.180	0,000	164,13	107,08	97,23	0,74	6 bands detected
553	Calcite	99.360	0,000	164,05	106,20	96,66	0,97	5 bands detected
554	Calcite	99.540	0,000	164,37	105,63	96,65	0,88	5 bands detected
555	-	99.720	0,000	0,00	0,00	0,00	0,00	-
556	-	99.900	0,000	0,00	0,00	0,00	0,00	-
557	Calcite	100.080	0,000	168,56	103,55	42,09	0,73	5 bands detected
558	Calcite	100.260	0,000	168,68	103,05	42,47	0,57	5 bands detected
559	Calcite	100.440	0,000	168,68	103,05	42,47	0,57	-
560	Calcite	100.620	0,000	168,59	103,02	42,18	1,03	5 bands detected
561	Calcite	100.800	0,000	168,87	103,05	42,31	0,68	5 bands detected
562	-	100.980	0,000	0,00	0,00	0,00	0,00	-
563	-	101.160	0,000	0,00	0,00	0,00	0,00	-
564	Calcite	101.340	0,000	164,57	105,85	28,51	1,18	6 bands detected
565	Calcite	101.520	0,000	163,32	105,36	28,88	1,30	5 bands detected
566	Calcite	101.700	0,000	164,22	105,22	28,83	1,11	5 bands detected
567	Calcite	101.880	0,000	163,89	105,23	28,91	0,66	5 bands detected
568	Calcite	102.060	0,000	164,10	106,22	28,62	1,03	5 bands detected
569	-	102.240	0,000	0,00	0,00	0,00	0,00	-
570	-	102.420	0,000	0,00	0,00	0,00	0,00	-
571	-	102.600	0,000	0,00	0,00	0,00	0,00	-
572	-	102.780	0,000	0,00	0,00	0,00	0,00	-
573	-	102.960	0,000	0,00	0,00	0,00	0,00	-
574	-	103.140	0,000	0,00	0,00	71,06	1,54	5 bands detected
575	-	103.320	0,000	0,00	0,00	0,00	0,00	-
576	-	103.500	0,000	0,00	0,00	0,00	0,00	-
577	-	103.680	0,000	0,00	0,00	0,00	0,00	-
578	-	103.860	0,000	0,00	0,00	0,00	0,00	-
579	-	104.040	0,000	0,00	0,00	0,00	0,00	-
580	-	104.220	0,000	0,00	0,00	0,00	0,00	-
581	-	104.400	0,000	0,00	0,00	0,00	0,00	-
582	-	104.580	0,000	0,00	0,00	0,00	0,00	-
583	-	104.760	0,000	0,00	0,00	0,00	0,00	-
584	-	104.940	0,000	0,00	0,00	0,00	0,00	-
585	-	105.120	0,000	0,00	0,00	0,00	0,00	-
586	-	105.300	0,000	0,00	0,00	0,00	0,00	-
587	-	105.480	0,000	0,00	0,00	0,00	0,00	-
588	-	105.660	0,000	0,00	0,00	0,00	0,00	-
589	-	105.840	0,000	0,00	0,00	0,00	0,00	-
590	-	106.020	0,000	0,00	0,00	0,00	0,00	-
591	-	106.200	0,000	0,00	0,00	0,00	0,00	-
592	-	106.380	0,000	0,00	0,00	0,00	0,00	-
593	-	106.560	0,000	0,00	0,00	0,00	0,00	-
594	-	106.740	0,000	0,00	0,00	0,00	0,00	-
595	-	106.920	0,000	0,00	0,00	0,00	0,00	-
596	Calcite	107.100	0,000	165,88	105,28	28,69	0,86	5 bands detected
597	Calcite	107.280	0,000	165,25	105,87	27,40	0,55	5 bands detected
598	Calcite	107.460	0,000	165,66	105,56	27,41	0,66	5 bands detected
599	-	107.640	0,000	0,00	0,00	0,00	0,00	-
600	-	107.820	0,000	0,00	0,00	0,00	0,00	-
601	-	108.000	0,000	0,00	0,00	0,00	0,00	-
602	-	108.180	0,000	0,00	0,00	0,00	0,00	-
603	-	108.360	0,000	0,00	0,00	0,00	0,00	-
604	-	108.540	0,000	0,00	0,00	0,00	0,00	-
605	-	108.720	0,000	0,00	0,00	0,00	0,00	-
606	-	108.900	0,000	0,00	0,00	0,00	0,00	-
607	-	109.080	0,000	0,00	0,00	0,00	0,00	-
608	-	109.260	0,000	0,00	0,00	0,00	0,00	-
609	-	109.440	0,000	0,00	0,00	0,00	0,00	-
610	-	109.620	0,000	0,00	0,00	0,00	0,00	-
611	-	109.800	0,000	0,00	0,00	0,00	0,00	-
612	-	109.980	0,000	0,00	0,00	24,42	1,21	5 bands detected
613	-	110.160	0,000	0,00	0,00	0,00	0,00	-
614	-	110.340	0,000	0,00	0,00	38,64	1,25	5 bands detected
615	-	110.520	0,000	0,00	0,00	0,00	0,00	-
616	-	110.700	0,000	0,00	0,00	0,00	0,00	-
617	-	110.880	0,000	0,00	0,00	81,80	0,64	5 bands detected
618	-	111.060	0,000	0,00	0,00	0,00	0,00	-
619	-	111.240	0,000	0,00	0,00	36,19	1,66	5 bands detected
620	-	111.420	0,000	0,00	0,00	0,00	0,00	-
621	-	111.600	0,000	0,00	0,00	19,22	0,74	5 bands detected
622	-	111.780	0,000	0,00	0,00	0,00	0,00	-
623	-	111.960	0,000	0,00	0,00	0,00	0,00	-
624	-	112.140	0,000	0,00	0,00	146,46	1,24	5 bands detected
625	-	112.320	0,000	0,00	0,00	0,00	0,00	-
626	-	112.500	0,000	0,00	0,00	0,00	0,00	-
627	-	112.680	0,000	0,00	0,00	0,00	0,00	-
628	-	112.860	0,000	0,00	0,00	0,00	0,00	-
629	-	113.040	0,000	0,00	0,00	88,89	1,00	5 bands detected
630	-	113.220	0,000	0,00	0,00	0,00	0,00	-
631	-	113.400	0,000	0,00	0,00	0,00	0,00	-
632	Calcite	113.580	0,000	167,43	96,71	81,28	0,52	5 bands detected
633	Calcite	113.760	0,000	167,50	96,46	80,78	0,75	5 bands detected
634	Calcite	113.940	0,000	167,75	96,89	80,56	0,34	5 bands detected
635	-	114.120	0,000	0,00	0,00	0,00	0,00	-
636	Calcite	114.300	0,000	166,56	99,39	10,12	0,90	5 bands detected
637	Calcite	114.480	0,000	167,44	100,04	10,57	0,34	6 bands detected
638	Calcite	114.660	0,000	167,73	99,98	10,58	0,56	6 bands detected
639	Calcite	114.840	0,000	167,25	100,09	10,48	0,57	6 bands detected
640	Calcite	115.020	0,000	167,57	100,13	10,51	0,87	6 bands detected
641	-	115.200	0,000	0,00	0,00	0,00	0,00	-
642	-	115.380	0,000	0,00	0,00	0,00	0,00	-
643	Calcite	115.560	0,000	167,31	100,57	10,31	0,59	5 bands detected
644	Calcite	115.740	0,000	167,64	100,57	9,84	0,23	-
645	Calcite	115.920	0,000	167,29	100,42	10,50	0,64	5 bands detected
646	Calcite	116.100	0,000	167,38	100,35	9,31	0,76	5 bands detected
647	-	116.280	0,000	0,00	0,00	0,00	0,00	-
648	-	116.460	0,000	0,00	0,00	0,00	0,00	-
649	-	116.640	0,000	0,00	0,00	0,00	0,00	-
650	-	116.820	0,000	0,00	0,00	0,00	0,00	-
651	Calcite	117.000	0,000	168,44	100,93	8,85	0,68	5 bands detected
652	Calcite	117.180	0,000	168,55	101,04	9,12	0,48	5 bands detected
653	Calcite	117.360	0,000	168,01	101,47	8,60	0,34	5 bands detected
654	-	117.540	0,000	0,00	0,00	0,00	0,00	-
655	Calcite	117.720	0,000	168,46	101,37	8,88	0,48	5 bands detected
656	-	117.900	0,000	0,00	0,00	0,00	0,00	-
657	-	118.080	0,000	0,00	0,00	0,00	0,00	-
658	-	118.260	0,000	0,00	0,00	0,00	0,00	-
659	Calcite	118.440	0,000	169,52	100,86	8,97	1,03	5 bands detected
660	Calcite	118.620	0,000	169,43	101,20	8,76	0,36	5 bands detected
661	Calcite	118.800	0,000	169,43	101,20	8,76	0,36	-
662	Calcite	118.980	0,000	169,61	100,93	69,43	1,19	5 bands detected
663	Calcite	119.160	0,000	169,37	101,12	69,03	0,48	5 bands detected
664	-	119.340	0,000	0,00	0,00	0,00	0,00	-
665	-	119.520	0,000	0,00	0,00	0,00	0,00	-
666	Calcite	119.700	0,000	169,20	100,86	9,14	0,39	5 bands detected
667	Calcite	119.880	0,000	169,34	100,93	9,24	0,35	-
668	Calcite	120.060	0,000	169,38	100,91	9,20	0,55	5 bands detected
669	-	120.240	0,000	0,00	0,00	0,00	0,00	-
670	-	120.420	0,000	0,00	0,00	0,00	0,00	-
671	-	120.600	0,000	0,00	0,00	0,00	0,00	-
672	Calcite	120.780	0,000	169,13	100,97	9,30	0,47	5 bands detected
673	Calcite	120.960	0,000	169,13	100,97	9,30	0,47	5 bands detected
674	Calcite	121.140	0,000	169,12	101,11	9,01	0,41	5 bands detected
675	Calcite	121.320	0,000	169,55	100,85	9,15	0,49	5 bands detected
676	Calcite	121.500	0,000	168,86	101,67	6,45	1,11	6 bands detected
677	Calcite	121.680	0,000	169,37	101,08	8,87	0,85	5 bands detected
678	-	121.860	0,000	0,00	0,00	0,00	0,00	-
679	-	122.040	0,000	0,00	0,00	0,00	0,00	-
680	-	122.220	0,000	0,00	0,00	0,00	0,00	-
681	Calcite	122.400	0,000	161,69	97,70	112,19	0,42	5 bands detected
682	Calcite	122.580	0,000	161,91	98,01	111,93	0,52	5 bands detected
683	Calcite	122.760	0,000	162,00	97,65	111,36	0,72	6 bands detected
684	Calcite	122.940	0,000	161,80	97,75	111,22	0,59	6 bands detected
685	Calcite	123.120	0,000	162,29	97,70	111,19	0,45	5 bands detected
686	Calcite	123.300	0,000	162,13	97,86	111,52	0,56	5 bands detected
687	Calcite	123.480	0,000	162,25	97,81	111,43	0,44	5 bands detected
688	Calcite	123.660	0,000	161,98	97,77	111,39	0,34	-
689	Calcite	123.840	0,000	162,82	97,78	111,06	0,49	5 bands detected
690	Calcite	124.020	0,000	162,22	97,69	111,31	0,53	5 bands detected
691	Calcite	124.200	0,000	162,15	97,69	111,13	0,52	5 bands detected
692	Calcite	124.380	0,000	162,14	97,62	111,21	0,42	5 bands detected
693	Calcite	124.560	0,000	162,14	97,62	111,21	0,42	5 bands detected
694	Calcite	124.740	0,000	161,71	97,28	111,02	0,65	5 bands detected
695	Calcite	124.920	0,000	161,72	97,98	111,84	0,70	5 bands detected
696	Aragonite	125.100	0,000	61,64	130,21	60,95	1,56	5 bands detected
697	-	125.280	0,000	0,00	0,00	0,00	0,00	-
698	-	125.460	0,000	0,00	0,00	0,00	0,00	-
699	-	125.640	0,000	0,00	0,00	0,00	0,00	-
700	-	125.820	0,000	0,00	0,00	0,00	0,00	-
701	-	126.000	0,000	0,00	0,00	0,00	0,00	-
702	-	126.180	0,000	0,00	0,00	0,00	0,00	-
703	-	126.360	0,000	0,00	0,00	0,00	0,00	-
704	-	126.540	0,000	0,00	0,00	0,00	0,00	-
705	-	126.720	0,000	0,00	0,00	0,00	0,00	-
706	-	126.900	0,000	0,00	0,00	0,00	0,00	-
707	-	127.080	0,000	0,00	0,00	0,00	0,00	-
708	-	127.260	0,000	0,00	0,00	0,00	0,00	-
709	-	127.440	0,000	0,00	0,00	0,00	0,00	-
710	-	127.620	0,000	0,00	0,00	0,00	0,00	-
711	-	127.800	0,000	0,00	0,00	0,00	0,00	-
712	-	127.980	0,000	0,00	0,00	0,00	0,00	-
713	-	128.160	0,000	0,00	0,00	0,00	0,00	-
714	-	128.340	0,000	0,00	0,00	0,00	0,00	-
715	Calcite	128.520	0,000	163,37	98,17	109,05	0,48	5 bands detected
716	Calcite	128.700	0,000	162,39	98,28	109,01	0,66	5 bands detected
717	Calcite	128.880	0,000	162,34	98,28	109,31	0,47	5 bands detected
718	Calcite	129.060	0,000	162,50	98,21	109,01	0,41	5 bands detected
719	Calcite	129.240	0,000	162,47	98,35	109,53	0,34	5 bands detected
720	Calcite	129.420	0,000	162,47	98,16	109,42	0,53	-
721	Calcite	129.600	0,000	55,60	60,87	76,88	1,71	5 bands detected
722	Calcite	129.780	0,000	55,15	60,60	77,70	1,38	5 bands detected
723	Calcite	129.960	0,000	162,42	98,69	108,43	0,21	-
724	Calcite	130.140	0,000	162,50	98,44	108,42	0,50	5 bands detected
725	Calcite	130.320	0,000	162,14	98,83	107,97	0,43	5 bands detected
726	Calcite	130.500	0,000	162,42	99,09	107,45	0,15	5 bands detected
727	Calcite	130.680	0,000	162,66	98,66	107,59	0,66	5 bands detected
728	Calcite	130.860	0,000	162,81	98,58	106,97	0,46	5 bands detected
729	Calcite	131.040	0,000	162,80	98,51	106,92	0,62	5 bands detected
730	Calcite	131.220	0,000	162,26	98,38	47,14	0,44	5 bands detected
731	Calcite	131.400	0,000	162,64	98,46	106,49	0,59	5 bands detected
732	Calcite	131.580	0,000	56,83	58,33	76,22	1,08	5 bands detected
733	-	131.760	0,000	0,00	0,00	0,00	0,00	-
734	Calcite	131.940	0,000	163,03	98,30	46,43	0,50	5 bands detected
735	Calcite	132.120	0,000	162,79	98,24	46,67	0,43	5 bands detected
736	Calcite	132.300	0,000	56,41	59,34	76,91	1,38	6 bands detected
737	Calcite	132.480	0,000	163,10	98,58	47,17	0,19	5 bands detected
738	Calcite	132.660	0,000	162,83	98,19	106,70	0,54	5 bands detected
739	Calcite	132.840	0,000	163,11	97,90	106,93	0,59	5 bands detected
740	-	133.020	0,000	0,00	0,00	0,00	0,00	-
741	Calcite	133.200	0,000	162,98	98,46	106,35	0,85	5 bands detected
742	Calcite	133.380	0,000	163,10	98,27	107,03	0,53	5 bands detected
743	-	133.560	0,000	0,00	0,00	0,00	0,00	-
744	Calcite	133.740	0,000	162,23	98,52	108,05	0,61	5 bands detected
745	-	133.920	0,000	0,00	0,00	0,00	0,00	-
746	-	134.100	0,000	0,00	0,00	0,00	0,00	-
747	Calcite	134.280	0,000	158,35	98,42	2,43	0,37	5 bands detected
748	Calcite	134.460	0,000	158,41	98,38	2,29	0,34	5 bands detected
749	Calcite	134.640	0,000	158,09	98,37	62,12	0,51	5 bands detected
750	Calcite	134.820	0,000	158,52	98,14	2,27	0,42	5 bands detected
751	Calcite	135.000	0,000	158,40	98,08	61,94	0,38	5 bands detected
752	Calcite	135.180	0,000	158,38	98,39	62,14	0,40	5 bands detected
753	Calcite	135.360	0,000	158,38	98,43	61,97	0,35	5 bands detected
754	Calcite	135.540	0,000	158,55	97,97	1,88	0,39	5 bands detected
755	Calcite	135.720	0,000	158,32	98,34	2,05	0,68	5 bands detected
756	Calcite	135.900	0,000	158,43	98,34	2,07	0,62	5 bands detected
757	Calcite	136.080	0,000	158,01	98,41	1,82	0,46	5 bands detected
758	-	136.260	0,000	0,00	0,00	0,00	0,00	-
759	-	136.440	0,000	0,00	0,00	0,00	0,00	-
760	-	136.620	0,000	0,00	0,00	0,00	0,00	-
761	-	136.800	0,000	0,00	0,00	0,00	0,00	-
762	-	136.980	0,000	0,00	0,00	0,00	0,00	-
763	-	137.160	0,000	0,00	0,00	0,00	0,00	-
764	Calcite	137.340	0,000	159,02	98,65	1,19	1,02	5 bands detected
765	Calcite	137.520	0,000	159,28	98,88	1,52	0,49	5 bands detected
766	Calcite	137.700	0,000	159,47	98,76	1,22	0,49	5 bands detected
767	Calcite	137.880	0,000	159,00	98,79	1,17	0,63	5 bands detected
768	-	138.060	0,000	0,00	0,00	0,00	0,00	-
769	Calcite	138.240	0,000	159,20	98,75	61,00	0,50	5 bands detected
770	-	138.420	0,000	0,00	0,00	0,00	0,00	-
771	Calcite	138.600	0,000	159,18	98,77	61,11	0,52	5 bands detected
772	Calcite	138.780	0,000	159,18	98,77	61,11	0,52	5 bands detected
773	-	138.960	0,000	0,00	0,00	0,00	0,00	-
774	Calcite	139.140	0,000	159,56	98,89	61,52	0,36	6 bands detected
775	-	139.320	0,000	0,00	0,00	0,00	0,00	-
776	-	139.500	0,000	0,00	0,00	0,00	0,00	-
777	Calcite	139.680	0,000	159,62	98,78	61,99	0,43	5 bands detected
778	Calcite	139.860	0,000	159,65	98,93	1,82	0,54	-
779	Calcite	140.040	0,000	159,59	98,80	1,27	0,59	5 bands detected
780	-	140.220	0,000	0,00	0,00	0,00	0,00	-
781	-	140.400	0,000	0,00	0,00	0,00	0,00	-
782	-	140.580	0,000	0,00	0,00	0,00	0,00	-
783	Calcite	140.760	0,000	160,13	98,59	3,45	0,35	5 bands detected
784	Calcite	140.940	0,000	160,15	98,67	3,64	0,34	5 bands detected
785	Calcite	141.120	0,000	160,23	98,69	3,84	0,29	5 bands detected
786	Calcite	141.300	0,000	159,83	98,68	3,26	0,55	5 bands detected
787	Calcite	141.480	0,000	159,83	98,68	3,26	0,55	-
788	Calcite	141.660	0,000	159,79	98,85	3,29	0,39	5 bands detected
789	Calcite	141.840	0,000	159,95	98,63	63,50	0,30	5 bands detected
790	Calcite	142.020	0,000	159,79	98,45	62,92	0,54	5 bands detected
791	Calcite	142.200	0,000	159,77	98,49	63,06	0,47	5 bands detected
792	Calcite	142.380	0,000	159,77	98,49	63,06	0,47	5 bands detected
793	-	142.560	0,000	0,00	0,00	0,00	0,00	-
794	-	142.740	0,000	0,00	0,00	78,95	1,79	6 bands detected
795	Calcite	142.920	0,000	161,99	94,87	53,17	0,35	5 bands detected
796	Calcite	143.100	0,000	161,99	94,87	53,17	0,35	5 bands detected
797	-	143.280	0,000	0,00	0,00	0,00	0,00	-
798	-	143.460	0,000	0,00	0,00	0,00	0,00	-
799	Calcite	143.640	0,000	162,00	94,70	113,78	0,63	5 bands detected
800	-	143.820	0,000	0,00	0,00	0,00	0,00	-
801	Calcite	144.000	0,000	162,17	94,78	113,66	0,79	5 bands detected
802	Calcite	144.180	0,000	162,60	94,91	113,74	0,93	5 bands detected
803	Calcite	144.360	0,000	52,77	66,72	79,73	0,82	6 bands detected
804	-	144.540	0,000	0,00	0,00	0,00	0,00	-
805	Calcite	144.720	0,000	161,89	95,21	113,55	0,33	5 bands detected
806	Calcite	144.900	0,000	162,08	95,04	113,57	0,47	5 bands detected
807	Calcite	145.080	0,000	161,89	95,26	113,59	0,47	5 bands detected
808	Calcite	145.260	0,000	161,99	95,40	113,40	0,60	5 bands detected
809	Calcite	145.440	0,000	161,59	95,37	113,14	0,44	5 bands detected
810	Calcite	145.620	0,000	161,65	95,54	112,75	0,48	5 bands detected
811	Calcite	145.800	0,000	162,61	95,25	51,99	0,52	5 bands detected
812	Calcite	145.980	0,000	161,74	95,59	112,40	0,62	5 bands detected
813	Calcite	146.160	0,000	162,29	95,29	52,03	0,61	5 bands detected
814	-	146.340	0,000	0,00	0,00	0,00	0,00	-
815	Calcite	146.520	0,000	162,40	95,74	51,61	0,41	5 bands detected
816	Calcite	146.700	0,000	162,57	95,74	51,30	0,44	6 bands detected
817	Calcite	146.880	0,000	162,57	95,74	51,30	0,44	5 bands detected
818	Calcite	147.060	0,000	162,42	95,61	50,87	0,41	5 bands detected
819	Calcite	147.240	0,000	162,62	95,73	50,93	0,38	5 bands detected
820	Calcite	147.420	0,000	56,31	64,67	78,08	1,26	5 bands detected
821	Calcite	147.600	0,000	162,89	95,61	50,70	0,49	5 bands detected
822	Calcite	147.780	0,000	163,14	95,49	111,22	0,79	5 bands detected
823	Calcite	147.960	0,000	162,87	95,11	50,52	0,93	5 bands detected
824	Calcite	148.140	0,000	55,18	63,84	80,17	1,73	6 bands detected
825	Calcite	148.320	0,000	56,04	63,88	79,53	1,55	6 bands detected
826	Calcite	148.500	0,000	163,12	95,27	50,10	0,24	5 bands detected
827	Calcite	148.680	0,000	163,24	95,02	50,86	0,44	5 bands detected
828	Calcite	148.860	0,000	163,41	95,08	51,19	0,46	5 bands detected
829	-	149.040	0,000	0,00	0,00	0,00	0,00	-
830	Calcite	149.220	0,000	55,11	64,64	79,57	1,69	5 bands detected
831	-	149.400	0,000	0,00	0,00	0,00	0,00	-
832	-	149.580	0,000	0,00	0,00	0,00	0,00	-
833	-	149.760	0,000	0,00	0,00	0,00	0,00	-
834	-	149.940	0,000	0,00	0,00	0,00	0,00	-
835	-	150.120	0,000	0,00	0,00	112,21	0,95	5 bands detected
836	-	150.300	0,000	0,00	0,00	80,38	1,09	5 bands detected
837	-	150.480	0,000	0,00	0,00	0,00	0,00	-
838	-	150.660	0,000	0,00	0,00	0,00	0,00	-
839	Calcite	150.840	0,000	155,92	94,69	16,47	0,35	5 bands detected
840	Calcite	151.020	0,000	155,92	94,69	16,47	0,35	-
841	Calcite	151.200	0,000	155,66	95,30	76,69	0,55	5 bands detected
842	Calcite	151.380	0,000	155,94	95,09	16,64	0,52	-
843	Calcite	151.560	0,000	155,96	94,93	16,17	0,59	5 bands detected
844	Aragonite	151.740	0,000	53,35	134,59	164,87	1,12	5 bands detected
845	Aragonite	151.920	0,000	52,72	134,67	164,70	0,79	5 bands detected
846	-	152.100	0,000	0,00	0,00	0,00	0,00	-
847	-	152.280	0,000	0,00	0,00	0,00	0,00	-
848	-	152.460	0,000	0,00	0,00	0,00	0,00	-
849	-	152.640	0,000	0,00	0,00	0,00	0,00	-
850	-	152.820	0,000	0,00	0,00	0,00	0,00	-
851	-	153.000	0,000	0,00	0,00	0,00	0,00	-
852	-	153.180	0,000	0,00	0,00	0,00	0,00	-
853	Calcite	153.360	0,000	155,28	95,13	16,74	0,74	5 bands detected
854	Calcite	153.540	0,000	155,49	95,43	16,94	0,48	5 bands detected
855	Calcite	153.720	0,000	155,19	95,14	16,74	0,99	6 bands detected
856	Aragonite	153.900	0,000	51,93	135,18	163,64	0,73	5 bands detected
857	Aragonite	154.080	0,000	51,38	135,30	163,26	1,19	5 bands detected
858	Calcite	154.260	0,000	154,75	95,52	16,83	0,55	5 bands detected
859	Calcite	154.440	0,000	154,75	95,52	16,83	0,55	5 bands detected
860	Calcite	154.620	0,000	155,51	94,66	75,79	0,69	5 bands detected
861	Calcite	154.800	0,000	155,51	94,66	75,79	0,69	5 bands detected
862	Calcite	154.980	0,000	155,43	94,83	75,95	0,45	5 bands detected
863	Calcite	155.160	0,000	155,26	95,04	77,27	0,66	5 bands detected
864	Calcite	155.340	0,000	155,16	94,98	77,54	0,46	5 bands detected
865	-	155.520	0,000	0,00	0,00	0,00	0,00	-
866	Calcite	155.700	0,000	155,38	94,62	77,49	0,76	5 bands detected
867	Calcite	155.880	0,000	155,62	94,32	77,10	0,74	5 bands detected
868	-	156.060	0,000	0,00	0,00	0,00	0,00	-
869	Calcite	156.240	0,000	155,62	94,92	17,36	0,48	5 bands detected
870	Calcite	156.420	0,000	155,62	94,92	17,36	0,48	5 bands detected
871	Calcite	156.600	0,000	155,79	94,61	17,20	0,55	5 bands detected
872	Calcite	156.780	0,000	155,64	94,97	17,39	0,32	5 bands detected
873	Calcite	156.960	0,000	155,36	95,03	17,33	0,54	5 bands detected
874	Calcite	157.140	0,000	155,76	94,77	17,16	0,55	5 bands detected
875	Calcite	157.320	0,000	155,67	94,74	17,62	0,79	5 bands detected
876	-	157.500	0,000	0,00	0,00	0,00	0,00	-
877	-	157.680	0,000	0,00	0,00	0,00	0,00	-
878	-	157.860	0,000	0,00	0,00	0,00	0,00	-
879	Calcite	158.040	0,000	154,91	95,79	77,02	1,14	5 bands detected
880	Calcite	158.220	0,000	155,70	95,01	17,05	0,56	5 bands detected
881	-	158.400	0,000	0,00	0,00	0,00	0,00	-
882	Calcite	158.580	0,000	156,26	94,91	16,04	0,58	5 bands detected
883	Calcite	158.760	0,000	156,24	94,93	15,15	0,80	5 bands detected
884	-	158.940	0,000	0,00	0,00	0,00	0,00	-
885	-	159.120	0,000	0,00	0,00	0,00	0,00	-
886	-	159.300	0,000	0,00	0,00	0,00	0,00	-
887	-	159.480	0,000	0,00	0,00	0,00	0,00	-
888	-	159.660	0,000	0,00	0,00	0,00	0,00	-
889	-	159.840	0,000	0,00	0,00	0,00	0,00	-
890	-	160.020	0,000	0,00	0,00	0,00	0,00	-
891	-	160.200	0,000	0,00	0,00	0,00	0,00	-
892	-	160.380	0,000	0,00	0,00	0,00	0,00	-
893	-	160.560	0,000	0,00	0,00	0,00	0,00	-
894	Calcite	160.740	0,000	156,25	94,85	11,29	1,04	5 bands detected
895	Calcite	160.920	0,000	156,25	94,85	11,29	1,04	5 bands detected
896	Calcite	161.100	0,000	156,54	94,45	10,31	1,21	5 bands detected
897	Calcite	161.280	0,000	156,58	95,16	12,40	0,85	5 bands detected
898	Calcite	161.460	0,000	157,63	94,65	12,18	0,75	6 bands detected
899	Calcite	161.640	0,000	156,78	94,43	11,52	0,83	6 bands detected
900	Calcite	161.820	0,000	157,10	94,55	11,92	0,57	5 bands detected
901	Calcite	162.000	0,000	156,63	94,43	11,23	0,67	6 bands detected
902	Calcite	162.180	0,000	156,63	94,43	11,23	0,67	6 bands detected
903	-	162.360	0,000	0,00	0,00	0,00	0,00	-
904	Calcite	162.540	0,000	156,34	94,63	71,12	0,61	6 bands detected
905	-	162.720	0,000	0,00	0,00	0,00	0,00	-
906	-	162.900	0,000	0,00	0,00	0,00	0,00	-
907	-	163.080	0,000	0,00	0,00	0,00	0,00	-
908	-	163.260	0,000	0,00	0,00	0,00	0,00	-
909	-	163.440	0,000	0,00	0,00	0,00	0,00	-
910	-	163.620	0,000	0,00	0,00	0,00	0,00	-
911	-	163.800	0,000	0,00	0,00	0,00	0,00	-
912	-	163.980	0,000	0,00	0,00	0,00	0,00	-
913	Calcite	164.160	0,000	154,91	97,57	40,12	0,64	5 bands detected
914	Calcite	164.340	0,000	156,14	97,19	39,61	0,81	5 bands detected
915	Calcite	164.520	0,000	155,00	96,99	100,36	0,50	5 bands detected
916	Calcite	164.700	0,000	155,80	97,07	40,20	0,58	5 bands detected
917	Calcite	164.880	0,000	48,58	53,95	80,84	1,66	5 bands detected
918	Calcite	165.060	0,000	155,43	97,13	40,40	0,48	5 bands detected
919	Calcite	165.240	0,000	155,28	97,28	39,87	0,31	5 bands detected
920	Calcite	165.420	0,000	155,86	97,00	40,41	0,44	5 bands detected
921	Calcite	165.600	0,000	155,52	97,15	40,43	0,32	5 bands detected
922	Calcite	165.780	0,000	48,27	53,45	81,29	1,46	6 bands detected
923	Calcite	165.960	0,000	48,10	53,78	81,31	1,73	5 bands detected
924	Calcite	166.140	0,000	155,71	96,92	40,63	0,67	5 bands detected
925	Calcite	166.320	0,000	155,88	96,99	40,34	0,38	5 bands detected
926	Calcite	166.500	0,000	48,38	53,37	81,41	1,29	6 bands detected
927	Calcite	166.680	0,000	49,53	53,60	81,32	1,45	6 bands detected
928	Calcite	166.860	0,000	48,38	53,92	81,75	1,59	6 bands detected
929	Calcite	167.040	0,000	48,94	54,02	80,82	1,27	6 bands detected
930	Calcite	167.220	0,000	155,95	96,96	40,98	0,60	5 bands detected
931	Calcite	167.400	0,000	156,11	97,08	40,66	0,52	5 bands detected
932	Calcite	167.580	0,000	50,02	54,69	79,95	1,73	5 bands detected
933	Calcite	167.760	0,000	49,30	54,48	80,89	1,33	6 bands detected
934	Calcite	167.940	0,000	156,55	96,59	40,81	0,44	5 bands detected
935	Calcite	168.120	0,000	156,34	97,04	41,07	0,55	6 bands detected
936	Calcite	168.300	0,000	156,34	97,04	41,07	0,55	5 bands detected
937	-	168.480	0,000	0,00	0,00	0,00	0,00	-
938	Calcite	168.660	0,000	48,74	54,21	81,39	0,99	5 bands detected
939	Calcite	168.840	0,000	156,61	97,23	41,63	0,61	5 bands detected
940	Calcite	169.020	0,000	156,74	96,99	41,55	0,61	-
941	Calcite	169.200	0,000	157,79	97,59	101,39	0,99	6 bands detected
942	-	169.380	0,000	0,00	0,00	0,00	0,00	-
943	Calcite	169.560	0,000	156,21	97,99	100,52	0,54	5 bands detected
944	-	169.740	0,000	0,00	0,00	0,00	0,00	-
945	-	169.920	0,000	0,00	0,00	0,00	0,00	-
946	-	170.100	0,000	0,00	0,00	0,00	0,00	-
947	-	170.280	0,000	0,00	0,00	0,00	0,00	-
948	-	170.460	0,000	0,00	0,00	0,00	0,00	-
949	-	170.640	0,000	0,00	0,00	0,00	0,00	-
950	-	170.820	0,000	0,00	0,00	0,00	0,00	-
951	-	171.000	0,000	0,00	0,00	0,00	0,00	-
952	-	171.180	0,000	0,00	0,00	0,00	0,00	-
953	-	171.360	0,000	0,00	0,00	0,00	0,00	-
954	-	171.540	0,000	0,00	0,00	0,00	0,00	-
955	-	171.720	0,000	0,00	0,00	0,00	0,00	-
956	-	171.900	0,000	0,00	0,00	0,00	0,00	-
957	-	172.080	0,000	0,00	0,00	0,00	0,00	-
958	-	172.260	0,000	0,00	0,00	0,00	0,00	-
959	-	172.440	0,000	0,00	0,00	0,00	0,00	-
960	-	172.620	0,000	0,00	0,00	0,00	0,00	-
961	-	172.800	0,000	0,00	0,00	0,00	0,00	-
962	-	172.980	0,000	0,00	0,00	0,00	0,00	-
963	-	173.160	0,000	0,00	0,00	0,00	0,00	-
964	-	173.340	0,000	0,00	0,00	0,00	0,00	-
965	-	173.520	0,000	0,00	0,00	0,00	0,00	-
966	-	173.700	0,000	0,00	0,00	11,31	1,10	5 bands detected
967	-	173.880	0,000	0,00	0,00	157,00	1,71	5 bands detected
968	-	174.060	0,000	0,00	0,00	0,00	0,00	-
969	-	174.240	0,000	0,00	0,00	0,00	0,00	-
970	-	174.420	0,000	0,00	0,00	0,00	0,00	-
971	-	174.600	0,000	0,00	0,00	0,00	0,00	-
972	-	174.780	0,000	0,00	0,00	0,00	0,00	-
973	-	174.960	0,000	0,00	0,00	0,00	0,00	-
974	-	175.140	0,000	0,00	0,00	0,00	0,00	-
975	-	175.320	0,000	0,00	0,00	0,00	0,00	-
976	-	175.500	0,000	0,00	0,00	0,00	0,00	-
977	-	175.680	0,000	0,00	0,00	0,00	0,00	-
978	-	175.860	0,000	0,00	0,00	0,00	0,00	-
979	-	176.040	0,000	0,00	0,00	0,00	0,00	-
980	-	176.220	0,000	0,00	0,00	0,00	0,00	-
981	-	176.400	0,000	0,00	0,00	0,00	0,00	-
982	-	176.580	0,000	0,00	0,00	0,00	0,00	-
983	-	176.760	0,000	0,00	0,00	0,00	0,00	-
984	-	176.940	0,000	0,00	0,00	0,00	0,00	-
985	-	177.120	0,000	0,00	0,00	0,00	0,00	-
986	-	177.300	0,000	0,00	0,00	0,00	0,00	-
987	-	177.480	0,000	0,00	0,00	0,00	0,00	-
988	-	177.660	0,000	0,00	0,00	118,14	0,86	5 bands detected
989	-	177.840	0,000	0,00	0,00	0,00	0,00	-
990	-	178.020	0,000	0,00	0,00	0,00	0,00	-
991	-	178.200	0,000	0,00	0,00	0,00	0,00	-
992	-	178.380	0,000	0,00	0,00	0,00	0,00	-
993	-	178.560	0,000	0,00	0,00	0,00	0,00	-
994	-	178.740	0,000	0,00	0,00	0,00	0,00	-
995	-	178.920	0,000	0,00	0,00	0,00	0,00	-
996	-	179.100	0,000	0,00	0,00	0,00	0,00	-
997	-	179.280	0,000	0,00	0,00	0,00	0,00	-
998	-	179.460	0,000	0,00	0,00	0,00	0,00	-
999	-	179.640	0,000	0,00	0,00	0,00	0,00	-
1000	-	179.820	0,000	0,00	0,00	0,00	0,00	-
1001	-	180.000	0,000	0,00	0,00	0,00	0,00	-
1002	-	180.180	0,000	0,00	0,00	0,00	0,00	-
1003	-	180.360	0,000	0,00	0,00	0,00	0,00	-
1004	-	180.540	0,000	0,00	0,00	0,00	0,00	-
1005	-	180.720	0,000	0,00	0,00	0,00	0,00	-
1006	-	180.900	0,000	0,00	0,00	25,34	1,81	5 bands detected
1007	-	181.080	0,000	0,00	0,00	0,00	0,00	-
1008	-	181.260	0,000	0,00	0,00	156,28	1,34	5 bands detected
1009	-	181.440	0,000	0,00	0,00	0,00	0,00	-
1010	-	181.620	0,000	0,00	0,00	0,00	0,00	-
1011	-	181.800	0,000	0,00	0,00	0,00	0,00	-
1012	-	181.980	0,000	0,00	0,00	0,00	0,00	-
1013	-	182.160	0,000	0,00	0,00	0,00	0,00	-
1014	-	182.340	0,000	0,00	0,00	0,00	0,00	-
1015	-	182.520	0,000	0,00	0,00	0,00	0,00	-
1016	-	182.700	0,000	0,00	0,00	165,69	1,60	5 bands detected
1017	-	182.880	0,000	0,00	0,00	0,00	0,00	-
1018	-	183.060	0,000	0,00	0,00	0,00	0,00	-
1019	-	183.240	0,000	0,00	0,00	0,00	0,00	-
1020	-	183.420	0,000	0,00	0,00	0,00	0,00	-
1021	-	183.600	0,000	0,00	0,00	0,00	0,00	-
1022	-	183.780	0,000	0,00	0,00	0,00	0,00	-
1023	-	183.960	0,000	0,00	0,00	0,00	0,00	-
1024	-	184.140	0,000	0,00	0,00	49,17	1,55	5 bands detected
1025	-	184.320	0,000	0,00	0,00	0,00	0,00	-
1026	-	184.500	0,000	0,00	0,00	0,00	0,00	-
1027	-	184.680	0,000	0,00	0,00	171,00	1,31	5 bands detected
1028	-	184.860	0,000	0,00	0,00	0,00	0,00	-
1029	-	185.040	0,000	0,00	0,00	0,00	0,00	-
1030	-	185.220	0,000	0,00	0,00	0,00	0,00	-
1031	-	185.400	0,000	0,00	0,00	0,00	0,00	-
1032	-	185.580	0,000	0,00	0,00	0,00	0,00	-
1033	-	185.760	0,000	0,00	0,00	0,00	0,00	-
1034	-	185.940	0,000	0,00	0,00	0,00	0,00	-
1035	-	186.120	0,000	0,00	0,00	0,00	0,00	-
1036	-	186.300	0,000	0,00	0,00	0,00	0,00	-
1037	-	186.480	0,000	0,00	0,00	0,00	0,00	-
1038	-	186.660	0,000	0,00	0,00	0,00	0,00	-
1039	-	186.840	0,000	0,00	0,00	0,00	0,00	-
1040	-	187.020	0,000	0,00	0,00	0,00	0,00	-
1041	-	187.200	0,000	0,00	0,00	0,00	0,00	-
1042	-	187.380	0,000	0,00	0,00	0,00	0,00	-
1043	-	187.560	0,000	0,00	0,00	0,00	0,00	-
1044	-	187.740	0,000	0,00	0,00	0,00	0,00	-
1045	-	187.920	0,000	0,00	0,00	0,00	0,00	-
1046	-	188.100	0,000	0,00	0,00	0,00	0,00	-
1047	-	188.280	0,000	0,00	0,00	0,00	0,00	-
1048	-	188.460	0,000	0,00	0,00	0,00	0,00	-
1049	-	188.640	0,000	0,00	0,00	0,00	0,00	-
1050	-	188.820	0,000	0,00	0,00	0,00	0,00	-
1051	-	189.000	0,000	0,00	0,00	0,00	0,00	-
1052	-	189.180	0,000	0,00	0,00	0,00	0,00	-
1053	-	189.360	0,000	0,00	0,00	0,00	0,00	-
1054	-	189.540	0,000	0,00	0,00	0,00	0,00	-
1055	-	189.720	0,000	0,00	0,00	0,00	0,00	-
1056	-	189.900	0,000	0,00	0,00	0,00	0,00	-
1057	-	190.080	0,000	0,00	0,00	0,00	0,00	-
1058	-	190.260	0,000	0,00	0,00	0,00	0,00	-
1059	-	190.440	0,000	0,00	0,00	0,00	0,00	-
1060	-	190.620	0,000	0,00	0,00	0,00	0,00	-
1061	-	190.800	0,000	0,00	0,00	0,00	0,00	-
1062	-	190.980	0,000	0,00	0,00	0,00	0,00	-
1063	-	191.160	0,000	0,00	0,00	0,00	0,00	-
1064	-	191.340	0,000	0,00	0,00	0,00	0,00	-
1065	-	191.520	0,000	0,00	0,00	0,00	0,00	-
1066	-	191.700	0,000	0,00	0,00	0,00	0,00	-
1067	-	191.880	0,000	0,00	0,00	0,00	0,00	-
1068	-	192.060	0,000	0,00	0,00	177,43	1,81	5 bands detected
1069	-	192.240	0,000	0,00	0,00	0,00	0,00	-
1070	-	192.420	0,000	0,00	0,00	0,00	0,00	-
1071	-	192.600	0,000	0,00	0,00	0,00	0,00	-
1072	-	192.780	0,000	0,00	0,00	0,00	0,00	-
1073	-	192.960	0,000	0,00	0,00	0,00	0,00	-
1074	-	193.140	0,000	0,00	0,00	0,00	0,00	-
1075	-	193.320	0,000	0,00	0,00	0,00	0,00	-
1076	-	193.500	0,000	0,00	0,00	53,01	1,03	5 bands detected
1077	-	193.680	0,000	0,00	0,00	0,00	0,00	-
1078	-	193.860	0,000	0,00	0,00	0,00	0,00	-
1079	-	194.040	0,000	0,00	0,00	0,00	0,00	-
1080	-	194.220	0,000	0,00	0,00	0,00	0,00	-
1081	-	194.400	0,000	0,00	0,00	0,00	0,00	-
1082	-	194.580	0,000	0,00	0,00	0,00	0,00	-
1083	-	194.760	0,000	0,00	0,00	0,00	0,00	-
1084	-	194.940	0,000	0,00	0,00	0,00	0,00	-
1085	-	195.120	0,000	0,00	0,00	0,00	0,00	-
1086	-	195.300	0,000	0,00	0,00	51,00	1,88	5 bands detected
1087	-	195.480	0,000	0,00	0,00	0,00	0,00	-
1088	-	195.660	0,000	0,00	0,00	0,00	0,00	-
1089	-	195.840	0,000	0,00	0,00	0,00	0,00	-
1090	-	196.020	0,000	0,00	0,00	0,00	0,00	-
1091	-	196.200	0,000	0,00	0,00	0,00	0,00	-
1092	-	196.380	0,000	0,00	0,00	0,00	0,00	-
1093	-	196.560	0,000	0,00	0,00	0,00	0,00	-
1094	-	196.740	0,000	0,00	0,00	0,00	0,00	-
1095	-	196.920	0,000	0,00	0,00	0,00	0,00	-
1096	-	197.100	0,000	0,00	0,00	0,00	0,00	-
1097	-	197.280	0,000	0,00	0,00	0,00	0,00	-
1098	-	197.460	0,000	0,00	0,00	174,00	1,76	5 bands detected
1099	-	197.640	0,000	0,00	0,00	0,00	0,00	-
1100	-	197.820	0,000	0,00	0,00	0,00	0,00	-
1101	-	198.000	0,000	0,00	0,00	0,00	0,00	-
1102	-	198.180	0,000	0,00	0,00	0,00	0,00	-
1103	-	198.360	0,000	0,00	0,00	143,72	0,63	5 bands detected
1104	-	198.540	0,000	0,00	0,00	0,00	0,00	-
1105	-	198.720	0,000	0,00	0,00	0,00	0,00	-
1106	-	198.900	0,000	0,00	0,00	0,00	0,00	-
1107	-	199.080	0,000	0,00	0,00	0,00	0,00	-
1108	-	199.260	0,000	0,00	0,00	0,00	0,00	-
1109	-	199.440	0,000	0,00	0,00	8,32	1,35	6 bands detected
1110	-	199.620	0,000	0,00	0,00	0,00	0,00	-
1111	-	199.800	0,000	0,00	0,00	0,00	0,00	-
1112	-	199.980	0,000	0,00	0,00	0,00	0,00	-
1113	-	200.160	0,000	0,00	0,00	0,00	0,00	-
1114	-	200.340	0,000	0,00	0,00	0,00	0,00	-
1115	-	200.520	0,000	0,00	0,00	0,00	0,00	-
1116	-	200.700	0,000	0,00	0,00	0,00	0,00	-
1117	-	200.880	0,000	0,00	0,00	0,00	0,00	-
1118	-	201.060	0,000	0,00	0,00	0,00	0,00	-
1119	-	201.240	0,000	0,00	0,00	0,00	0,00	-
1120	-	201.420	0,000	0,00	0,00	0,00	0,00	-
1121	-	201.600	0,000	0,00	0,00	0,00	0,00	-
1122	-	201.780	0,000	0,00	0,00	0,00	0,00	-
1123	-	201.960	0,000	0,00	0,00	0,00	0,00	-
1124	-	202.140	0,000	0,00	0,00	178,40	0,98	5 bands detected
1125	-	202.320	0,000	0,00	0,00	0,00	0,00	-
1126	-	202.500	0,000	0,00	0,00	0,00	0,00	-
1127	-	202.680	0,000	0,00	0,00	0,00	0,00	-
1128	-	202.860	0,000	0,00	0,00	0,00	0,00	-
1129	-	203.040	0,000	0,00	0,00	0,00	0,00	-
1130	-	203.220	0,000	0,00	0,00	0,00	0,00	-
1131	-	203.400	0,000	0,00	0,00	0,00	0,00	-
1132	-	203.580	0,000	0,00	0,00	0,00	0,00	-
1133	-	203.760	0,000	0,00	0,00	0,00	0,00	-
1134	-	203.940	0,000	0,00	0,00	0,00	0,00	-
1135	-	204.120	0,000	0,00	0,00	0,00	0,00	-
1136	-	204.300	0,000	0,00	0,00	0,00	0,00	-
1137	-	204.480	0,000	0,00	0,00	0,00	0,00	-
1138	-	204.660	0,000	0,00	0,00	0,00	0,00	-
1139	-	204.840	0,000	0,00	0,00	0,00	0,00	-
1140	-	205.020	0,000	0,00	0,00	0,00	0,00	-
1141	-	205.200	0,000	0,00	0,00	0,00	0,00	-
1142	-	205.380	0,000	0,00	0,00	0,00	0,00	-
1143	-	205.560	0,000	0,00	0,00	5,45	1,79	5 bands detected
1144	-	205.740	0,000	0,00	0,00	0,00	0,00	-
1145	-	205.920	0,000	0,00	0,00	0,00	0,00	-
1146	-	206.100	0,000	0,00	0,00	0,00	0,00	-
1147	-	206.280	0,000	0,00	0,00	0,00	0,00	-
1148	-	206.460	0,000	0,00	0,00	0,00	0,00	-
1149	-	206.640	0,000	0,00	0,00	66,65	1,29	5 bands detected
1150	-	206.820	0,000	0,00	0,00	0,00	0,00	-
1151	-	207.000	0,000	0,00	0,00	0,00	0,00	-
1152	-	207.180	0,000	0,00	0,00	0,00	0,00	-
1153	-	207.360	0,000	0,00	0,00	173,01	1,48	5 bands detected
1154	-	207.540	0,000	0,00	0,00	134,84	1,76	5 bands detected
1155	-	207.720	0,000	0,00	0,00	0,00	0,00	-
1156	-	207.900	0,000	0,00	0,00	0,00	0,00	-
1157	-	208.080	0,000	0,00	0,00	0,00	0,00	-
1158	-	208.260	0,000	0,00	0,00	0,00	0,00	-
1159	-	208.440	0,000	0,00	0,00	0,00	0,00	-
1160	-	208.620	0,000	0,00	0,00	0,00	0,00	-
1161	-	208.800	0,000	0,00	0,00	0,00	0,00	-
1162	-	208.980	0,000	0,00	0,00	0,00	0,00	-
1163	-	209.160	0,000	0,00	0,00	0,00	0,00	-
1164	-	209.340	0,000	0,00	0,00	0,00	0,00	-
1165	-	209.520	0,000	0,00	0,00	0,00	0,00	-
1166	-	209.700	0,000	0,00	0,00	0,00	0,00	-
1167	-	209.880	0,000	0,00	0,00	0,00	0,00	-
1168	-	210.060	0,000	0,00	0,00	29,64	1,51	5 bands detected
1169	-	210.240	0,000	0,00	0,00	14,06	1,42	5 bands detected
1170	-	210.420	0,000	0,00	0,00	0,00	0,00	-
1171	-	210.600	0,000	0,00	0,00	0,00	0,00	-
1172	-	210.780	0,000	0,00	0,00	0,00	0,00	-
1173	-	210.960	0,000	0,00	0,00	0,00	0,00	-
1174	-	211.140	0,000	0,00	0,00	0,00	0,00	-
1175	-	0,000	0,180	0,00	0,00	0,00	0,00	-
1176	-	0,180	0,180	0,00	0,00	0,00	0,00	-
1177	-	0,360	0,180	0,00	0,00	0,00	0,00	-
1178	-	0,540	0,180	0,00	0,00	0,00	0,00	-
1179	-	0,720	0,180	0,00	0,00	0,00	0,00	-
1180	-	0,900	0,180	0,00	0,00	0,00	0,00	-
1181	-	1.080	0,180	0,00	0,00	0,00	0,00	-
1182	-	1.260	0,180	0,00	0,00	0,00	0,00	-
1183	-	1.440	0,180	0,00	0,00	0,00	0,00	-
1184	-	1.620	0,180	0,00	0,00	0,00	0,00	-
1185	-	1.800	0,180	0,00	0,00	28,93	1,68	5 bands detected
1186	-	1.980	0,180	0,00	0,00	0,00	0,00	-
1187	-	2.160	0,180	0,00	0,00	0,00	0,00	-
1188	-	2.340	0,180	0,00	0,00	0,00	0,00	-
1189	-	2.520	0,180	0,00	0,00	0,00	0,00	-
1190	-	2.700	0,180	0,00	0,00	0,00	0,00	-
1191	-	2.880	0,180	0,00	0,00	0,00	0,00	-
1192	-	3.060	0,180	0,00	0,00	0,00	0,00	-
1193	-	3.240	0,180	0,00	0,00	0,00	0,00	-
1194	-	3.420	0,180	0,00	0,00	0,00	0,00	-
1195	-	3.600	0,180	0,00	0,00	0,00	0,00	-
1196	-	3.780	0,180	0,00	0,00	0,00	0,00	-
1197	-	3.960	0,180	0,00	0,00	0,00	0,00	-
1198	-	4.140	0,180	0,00	0,00	0,00	0,00	-
1199	-	4.320	0,180	0,00	0,00	0,00	0,00	-
1200	-	4.500	0,180	0,00	0,00	60,92	0,89	5 bands detected
1201	-	4.680	0,180	0,00	0,00	0,00	0,00	-
1202	-	4.860	0,180	0,00	0,00	0,00	0,00	-
1203	-	5.040	0,180	0,00	0,00	0,00	0,00	-
1204	-	5.220	0,180	0,00	0,00	0,00	0,00	-
1205	-	5.400	0,180	0,00	0,00	0,00	0,00	-
1206	-	5.580	0,180	0,00	0,00	0,00	0,00	-
1207	-	5.760	0,180	0,00	0,00	0,00	0,00	-
1208	-	5.940	0,180	0,00	0,00	0,00	0,00	-
1209	-	6.120	0,180	0,00	0,00	0,00	0,00	-
1210	-	6.300	0,180	0,00	0,00	0,00	0,00	-
1211	-	6.480	0,180	0,00	0,00	0,00	0,00	-
1212	-	6.660	0,180	0,00	0,00	0,00	0,00	-
1213	-	6.840	0,180	0,00	0,00	0,00	0,00	-
1214	-	7.020	0,180	0,00	0,00	0,00	0,00	-
1215	-	7.200	0,180	0,00	0,00	77,59	1,07	5 bands detected
1216	-	7.380	0,180	0,00	0,00	0,00	0,00	-
1217	-	7.560	0,180	0,00	0,00	0,00	0,00	-
1218	-	7.740	0,180	0,00	0,00	0,00	0,00	-
1219	-	7.920	0,180	0,00	0,00	149,42	1,67	5 bands detected
1220	-	8.100	0,180	0,00	0,00	0,00	0,00	-
1221	-	8.280	0,180	0,00	0,00	0,00	0,00	-
1222	-	8.460	0,180	0,00	0,00	0,00	0,00	-
1223	-	8.640	0,180	0,00	0,00	0,00	0,00	-
1224	-	8.820	0,180	0,00	0,00	0,00	0,00	-
1225	-	9.000	0,180	0,00	0,00	0,00	0,00	-
1226	-	9.180	0,180	0,00	0,00	0,00	0,00	-
1227	-	9.360	0,180	0,00	0,00	161,57	1,88	5 bands detected
1228	-	9.540	0,180	0,00	0,00	0,00	0,00	-
1229	-	9.720	0,180	0,00	0,00	0,00	0,00	-
1230	-	9.900	0,180	0,00	0,00	0,00	0,00	-
1231	-	10.080	0,180	0,00	0,00	0,00	0,00	-
1232	-	10.260	0,180	0,00	0,00	0,00	0,00	-
1233	-	10.440	0,180	0,00	0,00	0,00	0,00	-
1234	-	10.620	0,180	0,00	0,00	0,00	0,00	-
1235	-	10.800	0,180	0,00	0,00	0,00	0,00	-
1236	-	10.980	0,180	0,00	0,00	0,00	0,00	-
1237	-	11.160	0,180	0,00	0,00	0,00	0,00	-
1238	-	11.340	0,180	0,00	0,00	0,00	0,00	-
1239	-	11.520	0,180	0,00	0,00	0,00	0,00	-
1240	-	11.700	0,180	0,00	0,00	0,00	0,00	-
1241	-	11.880	0,180	0,00	0,00	0,00	0,00	-
1242	-	12.060	0,180	0,00	0,00	0,00	0,00	-
1243	-	12.240	0,180	0,00	0,00	0,00	0,00	-
1244	-	12.420	0,180	0,00	0,00	0,00	0,00	-
1245	Calcite	12.600	0,180	163,44	131,18	79,56	1,25	6 bands detected
1246	Calcite	12.780	0,180	159,44	94,75	51,67	0,44	-
1247	Calcite	12.960	0,180	159,44	94,75	51,67	0,44	5 bands detected
1248	Calcite	13.140	0,180	159,02	94,89	51,00	0,84	-
1249	Calcite	13.320	0,180	141,44	109,84	27,05	0,59	5 bands detected
1250	Calcite	13.500	0,180	141,45	110,37	25,84	1,10	6 bands detected
1251	Calcite	13.680	0,180	144,22	123,19	75,18	0,87	-
1252	Calcite	13.860	0,180	144,22	123,19	75,18	0,87	6 bands detected
1253	-	14.040	0,180	0,00	0,00	0,00	0,00	-
1254	Calcite	14.220	0,180	179,58	121,07	119,32	0,64	-
1255	Calcite	14.400	0,180	179,58	121,07	119,32	0,64	5 bands detected
1256	Calcite	14.580	0,180	0,40	59,33	0,35	1,34	6 bands detected
1257	Calcite	14.760	0,180	179,80	120,89	118,30	1,11	-
1258	-	14.940	0,180	0,00	0,00	0,00	0,00	-
1259	-	15.120	0,180	0,00	0,00	0,00	0,00	-
1260	-	15.300	0,180	0,00	0,00	0,00	0,00	-
1261	-	15.480	0,180	0,00	0,00	0,00	0,00	-
1262	-	15.660	0,180	0,00	0,00	116,14	0,23	5 bands detected
1263	-	15.840	0,180	0,00	0,00	0,00	0,00	-
1264	Calcite	16.020	0,180	42,76	71,08	56,12	1,07	-
1265	Calcite	16.200	0,180	42,75	70,77	56,13	1,52	6 bands detected
1266	Calcite	16.380	0,180	43,52	71,10	57,33	0,88	6 bands detected
1267	Calcite	16.560	0,180	43,27	71,27	56,95	0,77	6 bands detected
1268	Calcite	16.740	0,180	42,47	71,86	58,65	0,89	6 bands detected
1269	Calcite	16.920	0,180	43,18	71,52	56,38	1,40	5 bands detected
1270	-	17.100	0,180	0,00	0,00	0,00	0,00	-
1271	-	17.280	0,180	0,00	0,00	0,00	0,00	-
1272	-	17.460	0,180	0,00	0,00	0,00	0,00	-
1273	-	17.640	0,180	0,00	0,00	0,00	0,00	-
1274	-	17.820	0,180	0,00	0,00	0,00	0,00	-
1275	-	18.000	0,180	0,00	0,00	0,00	0,00	-
1276	-	18.180	0,180	0,00	0,00	0,00	0,00	-
1277	-	18.360	0,180	0,00	0,00	0,00	0,00	-
1278	Calcite	18.540	0,180	34,29	69,97	101,52	1,03	5 bands detected
1279	Calcite	18.720	0,180	35,25	70,95	100,73	0,85	5 bands detected
1280	Calcite	18.900	0,180	35,12	70,30	102,36	1,22	6 bands detected
1281	Calcite	19.080	0,180	34,74	70,53	102,44	0,58	6 bands detected
1282	Calcite	19.260	0,180	35,17	70,34	101,53	0,72	6 bands detected
1283	Calcite	19.440	0,180	35,11	69,79	102,07	0,90	6 bands detected
1284	Calcite	19.620	0,180	34,91	70,16	102,21	0,85	6 bands detected
1285	Calcite	19.800	0,180	34,59	70,55	102,38	0,39	6 bands detected
1286	Calcite	19.980	0,180	34,26	70,61	101,53	0,61	6 bands detected
1287	Calcite	20.160	0,180	34,62	70,52	102,63	0,61	6 bands detected
1288	Calcite	20.340	0,180	34,87	70,08	103,18	0,60	6 bands detected
1289	Calcite	20.520	0,180	35,02	70,31	103,00	0,55	6 bands detected
1290	Calcite	20.700	0,180	35,49	69,85	103,27	0,56	6 bands detected
1291	Calcite	20.880	0,180	34,62	70,77	102,44	0,54	5 bands detected
1292	Calcite	21.060	0,180	35,28	70,44	102,92	0,73	5 bands detected
1293	-	21.240	0,180	0,00	0,00	0,00	0,00	-
1294	-	21.420	0,180	0,00	0,00	40,50	1,99	5 bands detected
1295	-	21.600	0,180	0,00	0,00	0,00	0,00	-
1296	-	21.780	0,180	0,00	0,00	0,00	0,00	-
1297	-	21.960	0,180	0,00	0,00	0,00	0,00	-
1298	-	22.140	0,180	0,00	0,00	0,00	0,00	-
1299	-	22.320	0,180	0,00	0,00	0,00	0,00	-
1300	-	22.500	0,180	0,00	0,00	0,00	0,00	-
1301	-	22.680	0,180	0,00	0,00	0,00	0,00	-
1302	-	22.860	0,180	0,00	0,00	0,00	0,00	-
1303	-	23.040	0,180	0,00	0,00	0,00	0,00	-
1304	-	23.220	0,180	0,00	0,00	0,00	0,00	-
1305	Calcite	23.400	0,180	26,50	70,46	109,60	1,14	6 bands detected
1306	Calcite	23.580	0,180	25,65	70,97	110,70	0,61	6 bands detected
1307	Calcite	23.760	0,180	25,58	70,48	110,35	0,87	6 bands detected
1308	Calcite	23.940	0,180	25,64	70,48	110,03	0,68	6 bands detected
1309	Calcite	24.120	0,180	26,23	70,54	110,15	0,77	6 bands detected
1310	Calcite	24.300	0,180	26,34	70,00	109,41	0,89	-
1311	-	24.480	0,180	0,00	0,00	0,00	0,00	-
1312	-	24.660	0,180	0,00	0,00	0,00	0,00	-
1313	Calcite	24.840	0,180	25,88	69,13	109,47	1,04	5 bands detected
1314	Calcite	25.020	0,180	26,50	70,15	109,97	1,14	5 bands detected
1315	Calcite	25.200	0,180	26,50	70,15	109,97	1,14	-
1316	-	25.380	0,180	0,00	0,00	0,00	0,00	-
1317	Calcite	25.560	0,180	16,34	71,00	86,85	1,21	5 bands detected
1318	Calcite	25.740	0,180	15,28	70,35	87,62	1,20	6 bands detected
1319	Calcite	25.920	0,180	15,28	70,35	87,62	1,20	5 bands detected
1320	-	26.100	0,180	0,00	0,00	0,00	0,00	-
1321	-	26.280	0,180	0,00	0,00	0,00	0,00	-
1322	-	26.460	0,180	0,00	0,00	0,00	0,00	-
1323	-	26.640	0,180	0,00	0,00	0,00	0,00	-
1324	-	26.820	0,180	0,00	0,00	0,00	0,00	-
1325	-	27.000	0,180	0,00	0,00	0,00	0,00	-
1326	-	27.180	0,180	0,00	0,00	0,00	0,00	-
1327	-	27.360	0,180	0,00	0,00	0,00	0,00	-
1328	-	27.540	0,180	0,00	0,00	0,00	0,00	-
1329	-	27.720	0,180	0,00	0,00	0,00	0,00	-
1330	Calcite	27.900	0,180	9,72	70,11	52,20	0,87	6 bands detected
1331	Calcite	28.080	0,180	9,41	68,98	51,95	1,15	6 bands detected
1332	Calcite	28.260	0,180	8,77	69,42	52,44	1,36	6 bands detected
1333	-	28.440	0,180	0,00	0,00	0,00	0,00	-
1334	-	28.620	0,180	0,00	0,00	171,11	1,13	5 bands detected
1335	-	28.800	0,180	0,00	0,00	0,00	0,00	-
1336	-	28.980	0,180	0,00	0,00	0,00	0,00	-
1337	-	29.160	0,180	0,00	0,00	0,00	0,00	-
1338	-	29.340	0,180	0,00	0,00	0,00	0,00	-
1339	-	29.520	0,180	0,00	0,00	0,00	0,00	-
1340	-	29.700	0,180	0,00	0,00	0,00	0,00	-
1341	Calcite	29.880	0,180	8,21	86,26	72,25	0,67	-
1342	Calcite	30.060	0,180	7,66	86,55	72,29	1,04	6 bands detected
1343	Calcite	30.240	0,180	7,60	86,31	73,21	0,98	6 bands detected
1344	Calcite	30.420	0,180	8,46	86,21	73,69	0,50	6 bands detected
1345	-	30.600	0,180	0,00	0,00	0,00	0,00	-
1346	-	30.780	0,180	0,00	0,00	0,00	0,00	-
1347	-	30.960	0,180	0,00	0,00	0,00	0,00	-
1348	Calcite	31.140	0,180	0,46	78,97	68,33	0,74	5 bands detected
1349	-	31.320	0,180	0,00	0,00	0,00	0,00	-
1350	-	31.500	0,180	0,00	0,00	0,00	0,00	-
1351	-	31.680	0,180	0,00	0,00	0,00	0,00	-
1352	-	31.860	0,180	0,00	0,00	0,00	0,00	-
1353	-	32.040	0,180	0,00	0,00	0,00	0,00	-
1354	-	32.220	0,180	0,00	0,00	0,00	0,00	-
1355	-	32.400	0,180	0,00	0,00	0,00	0,00	-
1356	-	32.580	0,180	0,00	0,00	0,00	0,00	-
1357	Calcite	32.760	0,180	0,87	78,95	67,60	1,18	6 bands detected
1358	-	32.940	0,180	0,00	0,00	0,00	0,00	-
1359	-	33.120	0,180	0,00	0,00	0,00	0,00	-
1360	-	33.300	0,180	0,00	0,00	0,00	0,00	-
1361	-	33.480	0,180	0,00	0,00	0,00	0,00	-
1362	Calcite	33.660	0,180	176,08	99,70	54,30	0,93	-
1363	Calcite	33.840	0,180	176,31	100,37	54,24	0,95	6 bands detected
1364	Calcite	34.020	0,180	176,85	99,57	53,67	0,67	6 bands detected
1365	Calcite	34.200	0,180	176,08	99,47	53,44	0,66	6 bands detected
1366	Calcite	34.380	0,180	175,17	99,60	52,63	1,04	5 bands detected
1367	Calcite	34.560	0,180	176,18	99,87	53,69	0,69	5 bands detected
1368	Calcite	34.740	0,180	176,44	99,91	54,39	1,23	-
1369	Calcite	34.920	0,180	176,93	99,95	53,99	0,76	5 bands detected
1370	-	35.100	0,180	0,00	0,00	0,00	0,00	-
1371	-	35.280	0,180	0,00	0,00	0,00	0,00	-
1372	-	35.460	0,180	0,00	0,00	0,00	0,00	-
1373	-	35.640	0,180	0,00	0,00	0,00	0,00	-
1374	Calcite	35.820	0,180	175,14	96,22	46,90	0,98	5 bands detected
1375	-	36.000	0,180	0,00	0,00	0,00	0,00	-
1376	-	36.180	0,180	0,00	0,00	0,00	0,00	-
1377	-	36.360	0,180	0,00	0,00	0,00	0,00	-
1378	-	36.540	0,180	0,00	0,00	0,00	0,00	-
1379	Calcite	36.720	0,180	175,26	95,69	46,88	0,70	5 bands detected
1380	Calcite	36.900	0,180	8,11	9,59	34,07	1,47	5 bands detected
1381	Calcite	37.080	0,180	177,11	99,96	114,38	0,42	5 bands detected
1382	-	37.260	0,180	0,00	0,00	0,00	0,00	-
1383	-	37.440	0,180	0,00	0,00	0,00	0,00	-
1384	-	37.620	0,180	0,00	0,00	0,00	0,00	-
1385	Calcite	37.800	0,180	176,74	94,66	48,60	0,77	6 bands detected
1386	-	37.980	0,180	0,00	0,00	0,00	0,00	-
1387	-	38.160	0,180	0,00	0,00	0,00	0,00	-
1388	Calcite	38.340	0,180	176,11	99,98	49,87	0,84	5 bands detected
1389	Calcite	38.520	0,180	176,81	100,27	50,64	0,45	6 bands detected
1390	Calcite	38.700	0,180	177,68	100,33	50,40	0,82	6 bands detected
1391	Calcite	38.880	0,180	177,12	100,47	51,11	0,32	5 bands detected
1392	-	39.060	0,180	0,00	0,00	0,00	0,00	-
1393	-	39.240	0,180	0,00	0,00	0,00	0,00	-
1394	Calcite	39.420	0,180	169,97	95,98	52,91	0,39	5 bands detected
1395	-	39.600	0,180	0,00	0,00	0,00	0,00	-
1396	-	39.780	0,180	0,00	0,00	0,00	0,00	-
1397	-	39.960	0,180	0,00	0,00	0,00	0,00	-
1398	-	40.140	0,180	0,00	0,00	0,00	0,00	-
1399	-	40.320	0,180	0,00	0,00	0,00	0,00	-
1400	-	40.500	0,180	0,00	0,00	0,00	0,00	-
1401	-	40.680	0,180	0,00	0,00	0,00	0,00	-
1402	Aragonite	40.860	0,180	21,80	39,33	46,72	1,28	5 bands detected
1403	Aragonite	41.040	0,180	23,83	39,81	44,91	1,99	5 bands detected
1404	-	41.220	0,180	0,00	0,00	0,00	0,00	-
1405	-	41.400	0,180	0,00	0,00	0,00	0,00	-
1406	Calcite	41.580	0,180	162,96	105,79	105,10	0,89	5 bands detected
1407	-	41.760	0,180	0,00	0,00	0,00	0,00	-
1408	-	41.940	0,180	0,00	0,00	0,00	0,00	-
1409	-	42.120	0,180	0,00	0,00	10,30	1,45	5 bands detected
1410	-	42.300	0,180	0,00	0,00	0,00	0,00	-
1411	-	42.480	0,180	0,00	0,00	0,00	0,00	-
1412	-	42.660	0,180	0,00	0,00	0,00	0,00	-
1413	-	42.840	0,180	0,00	0,00	0,00	0,00	-
1414	-	43.020	0,180	0,00	0,00	106,07	1,37	6 bands detected
1415	-	43.200	0,180	0,00	0,00	0,00	0,00	-
1416	-	43.380	0,180	0,00	0,00	0,00	0,00	-
1417	-	43.560	0,180	0,00	0,00	0,00	0,00	-
1418	-	43.740	0,180	0,00	0,00	0,00	0,00	-
1419	-	43.920	0,180	0,00	0,00	0,00	0,00	-
1420	Calcite	44.100	0,180	164,00	104,87	58,03	0,67	5 bands detected
1421	Calcite	44.280	0,180	164,10	104,53	58,52	1,02	6 bands detected
1422	Calcite	44.460	0,180	164,36	104,88	58,32	0,53	5 bands detected
1423	Calcite	44.640	0,180	164,39	104,65	59,02	1,54	6 bands detected
1424	Calcite	44.820	0,180	164,40	104,37	58,12	0,65	-
1425	Calcite	45.000	0,180	167,39	104,48	40,21	0,92	-
1426	Calcite	45.180	0,180	167,39	104,48	40,21	0,92	5 bands detected
1427	Calcite	45.360	0,180	167,31	104,55	40,00	0,58	6 bands detected
1428	Calcite	45.540	0,180	166,82	104,26	39,53	0,79	5 bands detected
1429	-	45.720	0,180	0,00	0,00	0,00	0,00	-
1430	-	45.900	0,180	0,00	0,00	0,00	0,00	-
1431	-	46.080	0,180	0,00	0,00	0,00	0,00	-
1432	Calcite	46.260	0,180	165,13	108,39	5,84	0,44	5 bands detected
1433	Calcite	46.440	0,180	165,13	108,39	5,84	0,44	-
1434	Calcite	46.620	0,180	165,85	108,44	4,98	0,73	6 bands detected
1435	Calcite	46.800	0,180	166,02	107,77	6,52	0,80	6 bands detected
1436	Calcite	46.980	0,180	165,94	108,09	6,47	0,53	5 bands detected
1437	Aragonite	47.160	0,180	55,51	35,19	6,74	1,27	5 bands detected
1438	-	47.340	0,180	0,00	0,00	0,00	0,00	-
1439	-	47.520	0,180	0,00	0,00	0,00	0,00	-
1440	-	47.700	0,180	0,00	0,00	0,00	0,00	-
1441	-	47.880	0,180	0,00	0,00	0,00	0,00	-
1442	Calcite	48.060	0,180	162,11	99,53	18,17	0,58	5 bands detected
1443	Calcite	48.240	0,180	162,11	99,53	18,17	0,58	5 bands detected
1444	-	48.420	0,180	0,00	0,00	0,00	0,00	-
1445	-	48.600	0,180	0,00	0,00	0,00	0,00	-
1446	-	48.780	0,180	0,00	0,00	0,00	0,00	-
1447	-	48.960	0,180	0,00	0,00	18,75	0,88	5 bands detected
1448	-	49.140	0,180	0,00	0,00	0,00	0,00	-
1449	-	49.320	0,180	0,00	0,00	0,00	0,00	-
1450	-	49.500	0,180	0,00	0,00	0,00	0,00	-
1451	-	49.680	0,180	0,00	0,00	144,76	1,90	5 bands detected
1452	-	49.860	0,180	0,00	0,00	0,00	0,00	-
1453	-	50.040	0,180	0,00	0,00	0,00	0,00	-
1454	-	50.220	0,180	0,00	0,00	0,00	0,00	-
1455	-	50.400	0,180	0,00	0,00	18,21	1,49	5 bands detected
1456	-	50.580	0,180	0,00	0,00	0,00	0,00	-
1457	-	50.760	0,180	0,00	0,00	0,00	0,00	-
1458	Calcite	50.940	0,180	166,43	116,86	17,97	0,72	5 bands detected
1459	Calcite	51.120	0,180	166,36	116,53	18,30	1,13	5 bands detected
1460	Calcite	51.300	0,180	166,36	116,53	18,30	1,13	-
1461	Calcite	51.480	0,180	166,51	115,56	19,45	1,22	5 bands detected
1462	-	51.660	0,180	0,00	0,00	0,00	0,00	-
1463	-	51.840	0,180	0,00	0,00	0,00	0,00	-
1464	-	52.020	0,180	0,00	0,00	0,00	0,00	-
1465	Calcite	52.200	0,180	167,81	116,41	20,36	0,49	5 bands detected
1466	Calcite	52.380	0,180	167,81	116,41	20,36	0,49	5 bands detected
1467	Calcite	52.560	0,180	168,52	116,60	20,78	1,06	5 bands detected
1468	Calcite	52.740	0,180	169,14	117,29	21,62	0,76	-
1469	Calcite	52.920	0,180	169,36	116,64	81,66	1,19	5 bands detected
1470	Calcite	53.100	0,180	169,96	116,85	80,92	0,85	5 bands detected
1471	-	53.280	0,180	0,00	0,00	0,00	0,00	-
1472	-	53.460	0,180	0,00	0,00	0,00	0,00	-
1473	Calcite	53.640	0,180	173,30	115,80	83,15	0,59	6 bands detected
1474	Calcite	53.820	0,180	173,30	116,17	82,11	0,97	6 bands detected
1475	Calcite	54.000	0,180	173,64	116,35	82,31	0,83	6 bands detected
1476	Calcite	54.180	0,180	173,64	116,35	82,31	0,83	5 bands detected
1477	Calcite	54.360	0,180	175,12	117,96	23,96	1,32	5 bands detected
1478	Calcite	54.540	0,180	173,66	116,11	22,10	0,98	6 bands detected
1479	Calcite	54.720	0,180	175,18	117,09	24,11	0,99	5 bands detected
1480	Calcite	54.900	0,180	174,39	116,79	82,14	0,57	5 bands detected
1481	Calcite	55.080	0,180	175,63	117,12	82,77	0,74	5 bands detected
1482	Calcite	55.260	0,180	175,38	116,94	82,30	0,78	6 bands detected
1483	Calcite	55.440	0,180	175,61	117,63	83,65	0,97	5 bands detected
1484	Calcite	55.620	0,180	174,62	116,77	80,37	0,93	6 bands detected
1485	Calcite	55.800	0,180	175,37	116,68	81,75	0,50	-
1486	Calcite	55.980	0,180	175,37	116,68	81,75	0,50	5 bands detected
1487	Calcite	56.160	0,180	175,37	116,68	81,75	0,50	5 bands detected
1488	Calcite	56.340	0,180	176,31	117,20	20,61	0,65	5 bands detected
1489	Calcite	56.520	0,180	175,64	116,84	19,68	1,27	5 bands detected
1490	-	56.700	0,180	0,00	0,00	0,00	0,00	-
1491	-	56.880	0,180	0,00	0,00	0,00	0,00	-
1492	-	57.060	0,180	0,00	0,00	0,00	0,00	-
1493	Calcite	57.240	0,180	175,97	116,77	18,87	0,61	5 bands detected
1494	Calcite	57.420	0,180	176,81	116,75	21,06	0,71	5 bands detected
1495	Calcite	57.600	0,180	176,81	116,75	21,06	0,71	5 bands detected
1496	Calcite	57.780	0,180	177,46	116,20	82,23	0,20	-
1497	Calcite	57.960	0,180	177,44	116,07	82,28	0,49	5 bands detected
1498	Calcite	58.140	0,180	177,63	116,17	82,54	0,50	6 bands detected
1499	Calcite	58.320	0,180	177,63	116,17	82,54	0,50	5 bands detected
1500	Calcite	58.500	0,180	176,82	116,72	21,74	0,84	5 bands detected
1501	Calcite	58.680	0,180	176,41	116,76	21,14	1,49	5 bands detected
1502	Calcite	58.860	0,180	177,48	116,50	22,58	0,94	5 bands detected
1503	Calcite	59.040	0,180	178,08	116,28	83,87	0,28	5 bands detected
1504	Calcite	59.220	0,180	178,08	116,28	83,87	0,28	5 bands detected
1505	Calcite	59.400	0,180	177,63	116,61	84,31	0,44	6 bands detected
1506	Calcite	59.580	0,180	177,61	116,74	83,64	0,42	6 bands detected
1507	Calcite	59.760	0,180	177,39	116,96	84,19	0,31	6 bands detected
1508	Calcite	59.940	0,180	177,38	116,96	83,66	0,65	6 bands detected
1509	Calcite	60.120	0,180	177,35	116,91	23,87	0,64	-
1510	Calcite	60.300	0,180	176,92	117,20	23,05	1,08	5 bands detected
1511	Calcite	60.480	0,180	177,40	116,94	83,64	0,82	6 bands detected
1512	Calcite	60.660	0,180	177,46	117,49	23,38	0,56	5 bands detected
1513	Calcite	60.840	0,180	176,99	117,34	23,80	0,70	5 bands detected
1514	-	61.020	0,180	0,00	0,00	0,00	0,00	-
1515	-	61.200	0,180	0,00	0,00	0,00	0,00	-
1516	-	61.380	0,180	0,00	0,00	0,00	0,00	-
1517	Calcite	61.560	0,180	169,01	101,00	16,62	0,65	5 bands detected
1518	-	61.740	0,180	0,00	0,00	0,00	0,00	-
1519	-	61.920	0,180	0,00	0,00	0,00	0,00	-
1520	Calcite	62.100	0,180	169,13	101,15	16,39	1,35	5 bands detected
1521	-	62.280	0,180	0,00	0,00	0,00	0,00	-
1522	Calcite	62.460	0,180	168,56	101,12	16,05	0,66	5 bands detected
1523	-	62.640	0,180	0,00	0,00	0,00	0,00	-
1524	Calcite	62.820	0,180	169,20	101,01	15,20	1,00	5 bands detected
1525	-	63.000	0,180	0,00	0,00	0,00	0,00	-
1526	-	63.180	0,180	0,00	0,00	0,00	0,00	-
1527	-	63.360	0,180	0,00	0,00	0,00	0,00	-
1528	Calcite	63.540	0,180	168,95	100,58	15,96	0,78	5 bands detected
1529	Calcite	63.720	0,180	168,95	100,58	15,96	0,78	5 bands detected
1530	-	63.900	0,180	0,00	0,00	0,00	0,00	-
1531	-	64.080	0,180	0,00	0,00	0,00	0,00	-
1532	-	64.260	0,180	0,00	0,00	0,00	0,00	-
1533	Calcite	64.440	0,180	169,17	100,53	15,92	0,91	5 bands detected
1534	Calcite	64.620	0,180	170,20	100,72	15,59	0,61	5 bands detected
1535	Calcite	64.800	0,180	170,10	101,00	15,68	1,28	5 bands detected
1536	Calcite	64.980	0,180	169,80	100,50	15,76	0,44	5 bands detected
1537	-	65.160	0,180	0,00	0,00	0,00	0,00	-
1538	-	65.340	0,180	0,00	0,00	0,00	0,00	-
1539	Calcite	65.520	0,180	169,92	101,06	14,58	0,94	5 bands detected
1540	Calcite	65.700	0,180	169,85	101,01	15,56	0,77	-
1541	Calcite	65.880	0,180	169,13	101,07	15,34	1,28	5 bands detected
1542	Calcite	66.060	0,180	169,92	100,76	15,19	0,59	5 bands detected
1543	-	66.240	0,180	0,00	0,00	0,00	0,00	-
1544	-	66.420	0,180	0,00	0,00	0,00	0,00	-
1545	-	66.600	0,180	0,00	0,00	0,00	0,00	-
1546	-	66.780	0,180	0,00	0,00	0,00	0,00	-
1547	Calcite	66.960	0,180	169,76	101,07	17,12	1,08	5 bands detected
1548	Calcite	67.140	0,180	169,50	100,94	17,11	0,93	5 bands detected
1549	-	67.320	0,180	0,00	0,00	0,00	0,00	-
1550	-	67.500	0,180	0,00	0,00	0,00	0,00	-
1551	-	67.680	0,180	0,00	0,00	0,00	0,00	-
1552	-	67.860	0,180	0,00	0,00	0,00	0,00	-
1553	Calcite	68.040	0,180	170,27	100,32	18,99	1,04	5 bands detected
1554	Calcite	68.220	0,180	170,27	100,32	18,99	1,04	5 bands detected
1555	Calcite	68.400	0,180	170,27	100,32	18,99	1,04	5 bands detected
1556	Calcite	68.580	0,180	169,88	100,61	18,31	0,77	-
1557	Calcite	68.760	0,180	169,88	100,61	18,31	0,77	6 bands detected
1558	Calcite	68.940	0,180	170,14	100,67	18,37	0,50	6 bands detected
1559	Calcite	69.120	0,180	170,14	100,67	18,37	0,50	-
1560	-	69.300	0,180	0,00	0,00	0,00	0,00	-
1561	-	69.480	0,180	0,00	0,00	0,00	0,00	-
1562	-	69.660	0,180	0,00	0,00	0,00	0,00	-
1563	Calcite	69.840	0,180	178,74	51,90	34,74	0,51	5 bands detected
1564	Calcite	70.020	0,180	178,27	51,61	35,45	0,65	5 bands detected
1565	Calcite	70.200	0,180	178,71	51,68	35,34	0,36	5 bands detected
1566	Calcite	70.380	0,180	179,75	51,76	34,02	0,47	5 bands detected
1567	-	70.560	0,180	0,00	0,00	0,00	0,00	-
1568	Calcite	70.740	0,180	177,40	51,99	36,54	1,32	6 bands detected
1569	Calcite	70.920	0,180	178,20	51,98	34,89	1,49	-
1570	Calcite	71.100	0,180	179,39	51,88	34,04	0,63	6 bands detected
1571	Calcite	71.280	0,180	178,63	51,61	34,38	0,27	-
1572	-	71.460	0,180	0,00	0,00	0,00	0,00	-
1573	Aragonite	71.640	0,180	74,36	70,75	39,02	1,49	5 bands detected
1574	Aragonite	71.820	0,180	74,06	70,96	40,20	1,01	5 bands detected
1575	-	72.000	0,180	0,00	0,00	0,00	0,00	-
1576	Calcite	72.180	0,180	173,30	100,58	16,44	0,85	6 bands detected
1577	Calcite	72.360	0,180	172,63	100,29	16,61	0,86	5 bands detected
1578	Calcite	72.540	0,180	172,63	100,29	16,61	0,86	5 bands detected
1579	-	72.720	0,180	0,00	0,00	0,00	0,00	-
1580	-	72.900	0,180	0,00	0,00	0,00	0,00	-
1581	-	73.080	0,180	0,00	0,00	0,00	0,00	-
1582	-	73.260	0,180	0,00	0,00	0,00	0,00	-
1583	-	73.440	0,180	0,00	0,00	0,00	0,00	-
1584	-	73.620	0,180	0,00	0,00	0,00	0,00	-
1585	-	73.800	0,180	0,00	0,00	0,00	0,00	-
1586	-	73.980	0,180	0,00	0,00	0,00	0,00	-
1587	-	74.160	0,180	0,00	0,00	0,00	0,00	-
1588	Calcite	74.340	0,180	171,45	101,39	79,02	0,29	5 bands detected
1589	-	74.520	0,180	0,00	0,00	0,00	0,00	-
1590	-	74.700	0,180	0,00	0,00	0,00	0,00	-
1591	-	74.880	0,180	0,00	0,00	61,57	1,13	5 bands detected
1592	-	75.060	0,180	0,00	0,00	47,34	1,99	5 bands detected
1593	-	75.240	0,180	0,00	0,00	0,00	0,00	-
1594	Calcite	75.420	0,180	165,91	102,61	37,37	0,75	5 bands detected
1595	Calcite	75.600	0,180	165,61	102,80	36,96	0,48	6 bands detected
1596	Calcite	75.780	0,180	165,08	103,05	37,24	0,70	6 bands detected
1597	Calcite	75.960	0,180	165,55	102,80	37,23	0,44	6 bands detected
1598	Calcite	76.140	0,180	165,61	102,90	37,86	0,65	6 bands detected
1599	Calcite	76.320	0,180	165,56	103,01	37,64	0,37	6 bands detected
1600	Calcite	76.500	0,180	165,52	102,83	37,79	0,41	6 bands detected
1601	Calcite	76.680	0,180	165,92	102,75	37,97	0,71	6 bands detected
1602	Calcite	76.860	0,180	165,73	102,69	38,03	0,41	6 bands detected
1603	Calcite	77.040	0,180	165,10	102,92	37,11	0,53	6 bands detected
1604	Calcite	77.220	0,180	165,32	103,11	37,08	0,62	6 bands detected
1605	Calcite	77.400	0,180	165,65	102,52	37,43	0,79	6 bands detected
1606	Calcite	77.580	0,180	165,95	103,01	36,38	0,72	6 bands detected
1607	Calcite	77.760	0,180	165,43	102,81	36,58	0,83	6 bands detected
1608	Calcite	77.940	0,180	164,93	102,81	36,48	0,44	6 bands detected
1609	Calcite	78.120	0,180	164,68	102,80	35,94	1,07	6 bands detected
1610	Calcite	78.300	0,180	165,48	102,68	36,43	0,86	-
1611	Calcite	78.480	0,180	177,90	72,73	72,77	0,59	5 bands detected
1612	Calcite	78.660	0,180	177,47	72,71	72,85	0,62	6 bands detected
1613	Calcite	78.840	0,180	177,90	72,79	72,61	0,65	6 bands detected
1614	Calcite	79.020	0,180	178,05	72,95	72,42	0,82	6 bands detected
1615	Calcite	79.200	0,180	177,76	72,64	72,47	0,43	6 bands detected
1616	Calcite	79.380	0,180	178,61	72,78	72,38	0,68	6 bands detected
1617	Calcite	79.560	0,180	178,23	72,31	72,52	0,43	6 bands detected
1618	Calcite	79.740	0,180	178,42	72,37	72,69	0,60	6 bands detected
1619	Calcite	79.920	0,180	178,38	72,34	72,65	0,42	6 bands detected
1620	Calcite	80.100	0,180	178,38	72,34	72,65	0,42	6 bands detected
1621	Calcite	80.280	0,180	178,90	73,09	71,53	1,55	6 bands detected
1622	-	80.460	0,180	0,00	0,00	0,00	0,00	-
1623	Calcite	80.640	0,180	166,81	100,17	36,55	0,81	-
1624	Calcite	80.820	0,180	166,31	101,92	36,91	1,59	5 bands detected
1625	Calcite	81.000	0,180	166,51	100,70	37,51	1,25	6 bands detected
1626	Calcite	81.180	0,180	165,34	101,09	37,93	1,21	5 bands detected
1627	Calcite	81.360	0,180	167,11	100,77	36,78	0,28	5 bands detected
1628	Calcite	81.540	0,180	166,65	100,85	37,19	0,71	5 bands detected
1629	Calcite	81.720	0,180	166,66	101,21	36,59	0,46	5 bands detected
1630	-	81.900	0,180	0,00	0,00	0,00	0,00	-
1631	-	82.080	0,180	0,00	0,00	0,00	0,00	-
1632	Calcite	82.260	0,180	167,90	104,12	109,31	1,08	5 bands detected
1633	Calcite	82.440	0,180	167,40	103,19	108,57	0,64	5 bands detected
1634	-	82.620	0,180	0,00	0,00	0,00	0,00	-
1635	-	82.800	0,180	0,00	0,00	0,00	0,00	-
1636	-	82.980	0,180	0,00	0,00	0,00	0,00	-
1637	-	83.160	0,180	0,00	0,00	0,00	0,00	-
1638	-	83.340	0,180	0,00	0,00	0,00	0,00	-
1639	-	83.520	0,180	0,00	0,00	0,00	0,00	-
1640	-	83.700	0,180	0,00	0,00	0,00	0,00	-
1641	-	83.880	0,180	0,00	0,00	0,00	0,00	-
1642	-	84.060	0,180	0,00	0,00	0,00	0,00	-
1643	-	84.240	0,180	0,00	0,00	0,00	0,00	-
1644	-	84.420	0,180	0,00	0,00	0,00	0,00	-
1645	-	84.600	0,180	0,00	0,00	0,00	0,00	-
1646	-	84.780	0,180	0,00	0,00	0,00	0,00	-
1647	-	84.960	0,180	0,00	0,00	0,00	0,00	-
1648	-	85.140	0,180	0,00	0,00	53,84	0,90	5 bands detected
1649	-	85.320	0,180	0,00	0,00	0,00	0,00	-
1650	-	85.500	0,180	0,00	0,00	0,00	0,00	-
1651	-	85.680	0,180	0,00	0,00	0,00	0,00	-
1652	-	85.860	0,180	0,00	0,00	0,00	0,00	-
1653	-	86.040	0,180	0,00	0,00	0,00	0,00	-
1654	-	86.220	0,180	0,00	0,00	0,00	0,00	-
1655	-	86.400	0,180	0,00	0,00	0,00	0,00	-
1656	-	86.580	0,180	0,00	0,00	63,69	0,63	5 bands detected
1657	-	86.760	0,180	0,00	0,00	0,00	0,00	-
1658	-	86.940	0,180	0,00	0,00	24,02	1,09	5 bands detected
1659	-	87.120	0,180	0,00	0,00	0,00	0,00	-
1660	-	87.300	0,180	0,00	0,00	0,00	0,00	-
1661	-	87.480	0,180	0,00	0,00	102,70	1,05	5 bands detected
1662	-	87.660	0,180	0,00	0,00	0,00	0,00	-
1663	-	87.840	0,180	0,00	0,00	0,00	0,00	-
1664	Calcite	88.020	0,180	169,30	101,81	101,68	1,18	-
1665	Calcite	88.200	0,180	170,66	102,25	44,86	0,66	-
1666	Calcite	88.380	0,180	170,36	102,36	44,62	0,41	-
1667	Calcite	88.560	0,180	170,60	102,63	44,55	0,58	6 bands detected
1668	Calcite	88.740	0,180	170,36	102,38	44,84	0,64	6 bands detected
1669	Calcite	88.920	0,180	170,80	102,58	45,17	1,30	5 bands detected
1670	Calcite	89.100	0,180	170,53	102,47	43,26	0,57	5 bands detected
1671	Calcite	89.280	0,180	170,46	102,30	44,43	0,79	5 bands detected
1672	Aragonite	89.460	0,180	24,77	156,35	122,79	1,76	5 bands detected
1673	-	89.640	0,180	0,00	0,00	0,00	0,00	-
1674	-	89.820	0,180	0,00	0,00	0,00	0,00	-
1675	-	90.000	0,180	0,00	0,00	43,88	0,84	5 bands detected
1676	-	90.180	0,180	0,00	0,00	159,22	0,97	5 bands detected
1677	-	90.360	0,180	0,00	0,00	0,00	0,00	-
1678	-	90.540	0,180	0,00	0,00	0,00	0,00	-
1679	Calcite	90.720	0,180	162,77	100,03	1,71	0,51	5 bands detected
1680	Calcite	90.900	0,180	162,92	100,04	2,31	0,44	5 bands detected
1681	Calcite	91.080	0,180	162,93	99,99	1,75	0,52	-
1682	-	91.260	0,180	0,00	0,00	0,00	0,00	-
1683	Calcite	91.440	0,180	162,71	99,88	1,72	0,36	5 bands detected
1684	Calcite	91.620	0,180	163,72	99,97	2,76	0,27	5 bands detected
1685	Calcite	91.800	0,180	163,16	99,62	2,12	0,47	-
1686	Calcite	91.980	0,180	163,16	99,62	2,12	0,47	-
1687	Calcite	92.160	0,180	163,04	99,84	2,15	0,57	6 bands detected
1688	Calcite	92.340	0,180	163,46	99,78	2,71	0,42	5 bands detected
1689	Calcite	92.520	0,180	163,00	99,69	3,18	0,37	5 bands detected
1690	Calcite	92.700	0,180	163,45	99,60	63,02	0,38	5 bands detected
1691	Calcite	92.880	0,180	163,25	99,72	3,47	0,50	5 bands detected
1692	Calcite	93.060	0,180	163,59	99,81	3,36	0,50	5 bands detected
1693	Calcite	93.240	0,180	164,63	100,03	63,41	0,61	5 bands detected
1694	Calcite	93.420	0,180	163,90	99,84	62,84	0,25	-
1695	Calcite	93.600	0,180	163,66	99,80	3,08	0,33	-
1696	Calcite	93.780	0,180	163,25	99,75	2,40	0,45	5 bands detected
1697	Calcite	93.960	0,180	163,95	99,92	3,14	0,46	5 bands detected
1698	Calcite	94.140	0,180	163,69	99,84	2,28	0,71	5 bands detected
1699	Calcite	94.320	0,180	163,40	100,07	2,31	0,64	5 bands detected
1700	Calcite	94.500	0,180	163,69	100,11	2,43	0,60	-
1701	Calcite	94.680	0,180	163,69	100,11	2,43	0,60	6 bands detected
1702	Calcite	94.860	0,180	163,25	99,95	2,29	0,47	6 bands detected
1703	Calcite	95.040	0,180	164,33	99,75	1,44	0,85	6 bands detected
1704	-	95.220	0,180	0,00	0,00	0,00	0,00	-
1705	-	95.400	0,180	0,00	0,00	0,00	0,00	-
1706	-	95.580	0,180	0,00	0,00	0,00	0,00	-
1707	Calcite	95.760	0,180	163,97	106,26	31,03	1,02	6 bands detected
1708	Calcite	95.940	0,180	164,54	105,95	31,13	0,82	5 bands detected
1709	-	96.120	0,180	0,00	0,00	0,00	0,00	-
1710	-	96.300	0,180	0,00	0,00	0,00	0,00	-
1711	-	96.480	0,180	0,00	0,00	0,00	0,00	-
1712	Calcite	96.660	0,180	165,22	106,68	31,02	1,08	-
1713	Calcite	96.840	0,180	164,89	106,60	29,35	0,84	6 bands detected
1714	Calcite	97.020	0,180	164,46	105,98	30,18	0,54	6 bands detected
1715	Calcite	97.200	0,180	164,66	106,96	29,96	1,21	6 bands detected
1716	Calcite	97.380	0,180	164,94	106,29	30,68	0,82	6 bands detected
1717	Calcite	97.560	0,180	164,01	106,32	30,08	0,50	6 bands detected
1718	Calcite	97.740	0,180	163,50	106,29	29,83	1,10	6 bands detected
1719	Calcite	97.920	0,180	164,35	105,87	30,20	0,94	5 bands detected
1720	Calcite	98.100	0,180	163,13	107,11	96,17	0,60	5 bands detected
1721	Calcite	98.280	0,180	163,13	107,11	96,17	0,60	-
1722	Calcite	98.460	0,180	162,90	106,31	95,79	0,59	6 bands detected
1723	Calcite	98.640	0,180	164,01	106,25	96,85	0,44	-
1724	Calcite	98.820	0,180	164,01	106,25	96,85	0,44	5 bands detected
1725	Calcite	99.000	0,180	164,01	106,25	96,85	0,44	-
1726	Calcite	99.180	0,180	164,05	106,20	96,66	0,97	6 bands detected
1727	Calcite	99.360	0,180	162,96	106,41	95,26	0,74	6 bands detected
1728	Calcite	99.540	0,180	163,54	106,08	94,81	1,11	6 bands detected
1729	-	99.720	0,180	0,00	0,00	0,00	0,00	-
1730	-	99.900	0,180	0,00	0,00	0,00	0,00	-
1731	Calcite	100.080	0,180	168,66	103,09	43,24	1,40	5 bands detected
1732	Calcite	100.260	0,180	168,35	103,17	42,71	0,51	5 bands detected
1733	Calcite	100.440	0,180	168,94	103,04	42,42	0,91	5 bands detected
1734	Calcite	100.620	0,180	167,62	103,09	42,23	0,64	5 bands detected
1735	-	100.800	0,180	0,00	0,00	0,00	0,00	-
1736	-	100.980	0,180	0,00	0,00	0,00	0,00	-
1737	-	101.160	0,180	0,00	0,00	0,00	0,00	-
1738	Calcite	101.340	0,180	164,94	105,39	29,72	1,05	5 bands detected
1739	Calcite	101.520	0,180	164,57	105,85	28,51	1,18	5 bands detected
1740	Calcite	101.700	0,180	164,22	105,22	28,83	1,11	-
1741	Calcite	101.880	0,180	163,86	105,27	28,90	0,52	5 bands detected
1742	Calcite	102.060	0,180	164,18	105,14	28,51	0,51	5 bands detected
1743	Calcite	102.240	0,180	164,51	105,25	29,40	0,95	5 bands detected
1744	-	102.420	0,180	0,00	0,00	0,00	0,00	-
1745	-	102.600	0,180	0,00	0,00	0,00	0,00	-
1746	-	102.780	0,180	0,00	0,00	0,00	0,00	-
1747	-	102.960	0,180	0,00	0,00	0,00	0,00	-
1748	-	103.140	0,180	0,00	0,00	0,00	0,00	-
1749	-	103.320	0,180	0,00	0,00	0,00	0,00	-
1750	-	103.500	0,180	0,00	0,00	0,00	0,00	-
1751	-	103.680	0,180	0,00	0,00	0,00	0,00	-
1752	-	103.860	0,180	0,00	0,00	0,00	0,00	-
1753	-	104.040	0,180	0,00	0,00	0,00	0,00	-
1754	-	104.220	0,180	0,00	0,00	0,00	0,00	-
1755	-	104.400	0,180	0,00	0,00	60,10	1,10	5 bands detected
1756	-	104.580	0,180	0,00	0,00	0,00	0,00	-
1757	-	104.760	0,180	0,00	0,00	0,00	0,00	-
1758	-	104.940	0,180	0,00	0,00	0,00	0,00	-
1759	Calcite	105.120	0,180	165,03	104,76	28,77	0,72	5 bands detected
1760	-	105.300	0,180	0,00	0,00	0,00	0,00	-
1761	-	105.480	0,180	0,00	0,00	0,00	0,00	-
1762	-	105.660	0,180	0,00	0,00	0,00	0,00	-
1763	-	105.840	0,180	0,00	0,00	0,00	0,00	-
1764	-	106.020	0,180	0,00	0,00	0,00	0,00	-
1765	-	106.200	0,180	0,00	0,00	0,00	0,00	-
1766	-	106.380	0,180	0,00	0,00	0,00	0,00	-
1767	-	106.560	0,180	0,00	0,00	0,00	0,00	-
1768	-	106.740	0,180	0,00	0,00	0,00	0,00	-
1769	-	106.920	0,180	0,00	0,00	0,00	0,00	-
1770	Calcite	107.100	0,180	165,85	105,30	28,28	0,95	-
1771	Calcite	107.280	0,180	165,67	105,42	27,10	0,95	5 bands detected
1772	Calcite	107.460	0,180	165,66	105,56	27,41	0,66	5 bands detected
1773	Calcite	107.640	0,180	165,55	105,50	27,74	0,70	5 bands detected
1774	Calcite	107.820	0,180	165,93	105,99	28,24	1,33	5 bands detected
1775	-	108.000	0,180	0,00	0,00	0,00	0,00	-
1776	-	108.180	0,180	0,00	0,00	0,00	0,00	-
1777	-	108.360	0,180	0,00	0,00	0,00	0,00	-
1778	-	108.540	0,180	0,00	0,00	0,00	0,00	-
1779	-	108.720	0,180	0,00	0,00	0,00	0,00	-
1780	-	108.900	0,180	0,00	0,00	0,00	0,00	-
1781	-	109.080	0,180	0,00	0,00	0,00	0,00	-
1782	-	109.260	0,180	0,00	0,00	0,00	0,00	-
1783	-	109.440	0,180	0,00	0,00	0,00	0,00	-
1784	-	109.620	0,180	0,00	0,00	0,00	0,00	-
1785	-	109.800	0,180	0,00	0,00	0,00	0,00	-
1786	-	109.980	0,180	0,00	0,00	0,00	0,00	-
1787	-	110.160	0,180	0,00	0,00	0,00	0,00	-
1788	-	110.340	0,180	0,00	0,00	0,00	0,00	-
1789	-	110.520	0,180	0,00	0,00	0,00	0,00	-
1790	Calcite	110.700	0,180	167,18	96,43	83,00	0,93	5 bands detected
1791	-	110.880	0,180	0,00	0,00	0,00	0,00	-
1792	-	111.060	0,180	0,00	0,00	0,00	0,00	-
1793	-	111.240	0,180	0,00	0,00	0,00	0,00	-
1794	-	111.420	0,180	0,00	0,00	0,00	0,00	-
1795	-	111.600	0,180	0,00	0,00	0,00	0,00	-
1796	-	111.780	0,180	0,00	0,00	0,00	0,00	-
1797	-	111.960	0,180	0,00	0,00	0,00	0,00	-
1798	-	112.140	0,180	0,00	0,00	0,00	0,00	-
1799	Calcite	112.320	0,180	56,35	34,65	89,03	1,03	5 bands detected
1800	-	112.500	0,180	0,00	0,00	0,00	0,00	-
1801	-	112.680	0,180	0,00	0,00	0,00	0,00	-
1802	-	112.860	0,180	0,00	0,00	0,00	0,00	-
1803	-	113.040	0,180	0,00	0,00	0,00	0,00	-
1804	-	113.220	0,180	0,00	0,00	0,00	0,00	-
1805	-	113.400	0,180	0,00	0,00	0,00	0,00	-
1806	Calcite	113.580	0,180	167,69	96,35	81,02	0,46	5 bands detected
1807	Calcite	113.760	0,180	167,50	96,46	80,78	0,75	-
1808	Calcite	113.940	0,180	167,82	96,80	80,16	0,37	5 bands detected
1809	Calcite	114.120	0,180	167,36	96,53	80,42	0,83	-
1810	Calcite	114.300	0,180	167,46	99,85	10,34	0,64	-
1811	Calcite	114.480	0,180	167,58	99,93	10,06	0,94	5 bands detected
1812	Calcite	114.660	0,180	167,17	100,00	10,62	0,50	6 bands detected
1813	Calcite	114.840	0,180	167,08	99,85	10,53	0,76	6 bands detected
1814	Calcite	115.020	0,180	167,44	100,02	10,58	0,62	6 bands detected
1815	Calcite	115.200	0,180	167,80	100,35	9,78	0,66	6 bands detected
1816	Calcite	115.380	0,180	167,60	100,87	9,64	0,74	6 bands detected
1817	Calcite	115.560	0,180	167,64	100,57	9,84	0,23	5 bands detected
1818	Calcite	115.740	0,180	167,84	100,49	9,95	0,50	6 bands detected
1819	Calcite	115.920	0,180	167,38	100,35	9,31	0,76	6 bands detected
1820	Calcite	116.100	0,180	167,77	101,03	8,69	0,72	6 bands detected
1821	Calcite	116.280	0,180	167,38	100,35	9,31	0,76	-
1822	Calcite	116.460	0,180	167,72	100,67	9,42	0,66	5 bands detected
1823	Calcite	116.640	0,180	167,91	101,36	8,79	0,52	6 bands detected
1824	Calcite	116.820	0,180	168,00	100,73	8,33	1,07	6 bands detected
1825	Calcite	117.000	0,180	168,53	101,15	8,74	0,42	-
1826	Calcite	117.180	0,180	168,53	101,15	8,74	0,42	5 bands detected
1827	Calcite	117.360	0,180	168,53	101,15	8,74	0,42	5 bands detected
1828	Calcite	117.540	0,180	168,53	101,15	8,74	0,42	-
1829	Calcite	117.720	0,180	168,86	100,95	8,78	0,58	5 bands detected
1830	Calcite	117.900	0,180	168,44	101,22	8,01	0,78	5 bands detected
1831	-	118.080	0,180	0,00	0,00	0,00	0,00	-
1832	Calcite	118.260	0,180	168,83	101,13	8,20	0,27	5 bands detected
1833	Calcite	118.440	0,180	168,60	101,22	6,99	0,70	5 bands detected
1834	Calcite	118.620	0,180	168,78	101,16	8,85	1,01	5 bands detected
1835	Calcite	118.800	0,180	169,70	100,99	8,57	0,43	5 bands detected
1836	Calcite	118.980	0,180	170,22	100,68	9,67	0,84	5 bands detected
1837	Calcite	119.160	0,180	169,37	101,12	69,03	0,48	-
1838	Calcite	119.340	0,180	169,39	100,97	9,08	0,35	5 bands detected
1839	Calcite	119.520	0,180	169,25	100,81	9,61	0,50	-
1840	Calcite	119.700	0,180	169,25	100,81	9,61	0,50	5 bands detected
1841	Calcite	119.880	0,180	169,34	100,93	9,24	0,35	5 bands detected
1842	Calcite	120.060	0,180	169,34	100,93	9,24	0,35	5 bands detected
1843	Calcite	120.240	0,180	169,38	100,91	9,20	0,55	5 bands detected
1844	-	120.420	0,180	0,00	0,00	8,93	0,52	5 bands detected
1845	-	120.600	0,180	0,00	0,00	0,00	0,00	-
1846	-	120.780	0,180	0,00	0,00	0,00	0,00	-
1847	Calcite	120.960	0,180	169,13	100,97	9,30	0,47	-
1848	Calcite	121.140	0,180	169,12	101,11	9,01	0,41	-
1849	Calcite	121.320	0,180	169,23	101,32	8,38	0,44	5 bands detected
1850	Calcite	121.500	0,180	169,33	101,18	8,78	0,67	6 bands detected
1851	-	121.680	0,180	0,00	0,00	0,00	0,00	-
1852	-	121.860	0,180	0,00	0,00	0,00	0,00	-
1853	-	122.040	0,180	0,00	0,00	0,00	0,00	-
1854	-	122.220	0,180	0,00	0,00	0,00	0,00	-
1855	-	122.400	0,180	0,00	0,00	0,00	0,00	-
1856	Calcite	122.580	0,180	161,92	97,83	112,12	0,57	5 bands detected
1857	Calcite	122.760	0,180	161,83	97,77	111,03	0,42	6 bands detected
1858	Calcite	122.940	0,180	162,18	97,74	111,52	0,56	5 bands detected
1859	Calcite	123.120	0,180	162,24	97,73	111,74	0,52	6 bands detected
1860	Calcite	123.300	0,180	162,04	97,68	111,46	0,52	5 bands detected
1861	Calcite	123.480	0,180	160,32	98,34	109,64	1,29	5 bands detected
1862	Calcite	123.660	0,180	161,98	97,77	111,39	0,34	5 bands detected
1863	Calcite	123.840	0,180	161,98	97,77	111,39	0,34	5 bands detected
1864	Calcite	124.020	0,180	56,78	64,45	75,59	1,46	5 bands detected
1865	Calcite	124.200	0,180	54,78	63,42	77,89	1,39	5 bands detected
1866	Calcite	124.380	0,180	162,30	97,49	111,58	0,57	5 bands detected
1867	Calcite	124.560	0,180	162,14	97,62	111,21	0,42	5 bands detected
1868	Calcite	124.740	0,180	162,98	97,81	112,26	0,45	5 bands detected
1869	Calcite	124.920	0,180	162,02	97,49	111,41	0,52	5 bands detected
1870	Aragonite	125.100	0,180	59,62	128,29	60,30	1,41	5 bands detected
1871	-	125.280	0,180	0,00	0,00	0,00	0,00	-
1872	-	125.460	0,180	0,00	0,00	0,00	0,00	-
1873	-	125.640	0,180	0,00	0,00	0,00	0,00	-
1874	-	125.820	0,180	0,00	0,00	0,00	0,00	-
1875	-	126.000	0,180	0,00	0,00	61,25	1,42	5 bands detected
1876	-	126.180	0,180	0,00	0,00	0,00	0,00	-
1877	-	126.360	0,180	0,00	0,00	0,00	0,00	-
1878	-	126.540	0,180	0,00	0,00	0,00	0,00	-
1879	Calcite	126.720	0,180	162,00	97,75	107,06	0,67	5 bands detected
1880	Aragonite	126.900	0,180	20,31	25,88	47,43	1,96	5 bands detected
1881	Calcite	127.080	0,180	162,54	97,98	106,47	0,52	5 bands detected
1882	Calcite	127.260	0,180	162,40	97,86	106,88	1,03	5 bands detected
1883	Calcite	127.440	0,180	161,80	97,64	106,96	0,49	5 bands detected
1884	-	127.620	0,180	0,00	0,00	0,00	0,00	-
1885	-	127.800	0,180	0,00	0,00	0,00	0,00	-
1886	-	127.980	0,180	0,00	0,00	0,00	0,00	-
1887	-	128.160	0,180	0,00	0,00	0,00	0,00	-
1888	-	128.340	0,180	0,00	0,00	0,00	0,00	-
1889	-	128.520	0,180	0,00	0,00	0,00	0,00	-
1890	Calcite	128.700	0,180	162,68	98,21	109,40	0,49	5 bands detected
1891	Calcite	128.880	0,180	163,11	98,29	109,54	0,41	5 bands detected
1892	Calcite	129.060	0,180	162,43	98,48	109,16	0,44	5 bands detected
1893	Calcite	129.240	0,180	162,47	98,16	109,42	0,53	5 bands detected
1894	Calcite	129.420	0,180	161,42	98,81	108,37	0,37	5 bands detected
1895	Calcite	129.600	0,180	57,14	62,04	75,52	1,36	5 bands detected
1896	Calcite	129.780	0,180	55,51	61,18	77,72	1,22	5 bands detected
1897	Calcite	129.960	0,180	162,42	98,69	108,43	0,21	5 bands detected
1898	Calcite	130.140	0,180	162,44	98,79	108,05	0,33	5 bands detected
1899	Calcite	130.320	0,180	162,85	98,73	108,28	0,54	5 bands detected
1900	Calcite	130.500	0,180	162,84	98,73	107,71	0,63	5 bands detected
1901	Calcite	130.680	0,180	162,76	98,59	107,56	0,57	5 bands detected
1902	Calcite	130.860	0,180	162,66	98,49	106,98	0,41	5 bands detected
1903	Calcite	131.040	0,180	162,96	98,73	46,72	0,40	5 bands detected
1904	Calcite	131.220	0,180	162,71	98,50	106,98	0,45	5 bands detected
1905	Calcite	131.400	0,180	57,69	59,82	76,08	1,16	5 bands detected
1906	Calcite	131.580	0,180	162,95	98,43	106,63	0,47	5 bands detected
1907	Calcite	131.760	0,180	162,68	98,64	46,44	0,41	-
1908	Calcite	131.940	0,180	162,68	98,64	46,44	0,41	5 bands detected
1909	Calcite	132.120	0,180	162,85	98,17	46,43	0,61	5 bands detected
1910	Calcite	132.300	0,180	162,93	98,40	46,38	0,40	5 bands detected
1911	Calcite	132.480	0,180	58,01	60,37	76,01	1,13	5 bands detected
1912	Calcite	132.660	0,180	162,57	98,11	107,14	0,83	5 bands detected
1913	Calcite	132.840	0,180	163,21	98,11	106,93	0,39	5 bands detected
1914	Calcite	133.020	0,180	163,11	97,90	106,93	0,59	5 bands detected
1915	Calcite	133.200	0,180	163,29	98,11	106,87	1,22	-
1916	Calcite	133.380	0,180	163,47	98,19	106,58	0,67	-
1917	Calcite	133.560	0,180	163,47	98,19	106,58	0,67	5 bands detected
1918	-	133.740	0,180	0,00	0,00	0,00	0,00	-
1919	-	133.920	0,180	0,00	0,00	0,00	0,00	-
1920	Calcite	134.100	0,180	114,04	165,75	59,99	1,50	6 bands detected
1921	Calcite	134.280	0,180	158,27	98,01	62,62	0,30	5 bands detected
1922	Calcite	134.460	0,180	158,35	98,42	2,43	0,37	-
1923	Calcite	134.640	0,180	158,70	98,37	61,80	0,59	-
1924	Calcite	134.820	0,180	158,70	98,37	61,80	0,59	5 bands detected
1925	Calcite	135.000	0,180	158,45	98,16	2,07	0,58	5 bands detected
1926	Calcite	135.180	0,180	158,38	98,43	61,97	0,35	5 bands detected
1927	Calcite	135.360	0,180	158,38	98,43	61,97	0,35	-
1928	Calcite	135.540	0,180	158,64	98,38	2,33	0,46	-
1929	Calcite	135.720	0,180	158,41	98,57	2,21	0,35	5 bands detected
1930	Calcite	135.900	0,180	158,43	98,34	2,07	0,62	-
1931	-	136.080	0,180	0,00	0,00	0,00	0,00	-
1932	-	136.260	0,180	0,00	0,00	0,00	0,00	-
1933	-	136.440	0,180	0,00	0,00	0,00	0,00	-
1934	Calcite	136.620	0,180	158,43	98,44	1,88	0,48	5 bands detected
1935	Calcite	136.800	0,180	158,58	98,08	1,38	0,76	5 bands detected
1936	-	136.980	0,180	0,00	0,00	0,00	0,00	-
1937	Aragonite	137.160	0,180	152,30	15,37	96,22	0,43	5 bands detected
1938	Calcite	137.340	0,180	159,02	98,65	1,19	1,02	5 bands detected
1939	Calcite	137.520	0,180	159,02	98,65	1,19	1,02	-
1940	Calcite	137.700	0,180	159,05	98,49	1,15	0,36	5 bands detected
1941	Calcite	137.880	0,180	159,00	98,79	1,17	0,63	-
1942	Calcite	138.060	0,180	159,47	99,03	61,16	0,59	5 bands detected
1943	Calcite	138.240	0,180	159,20	98,75	61,00	0,50	-
1944	Calcite	138.420	0,180	159,20	98,75	61,00	0,50	5 bands detected
1945	Calcite	138.600	0,180	159,20	98,75	61,00	0,50	-
1946	Calcite	138.780	0,180	159,27	98,63	60,82	0,62	5 bands detected
1947	Calcite	138.960	0,180	159,68	98,81	61,83	0,43	5 bands detected
1948	-	139.140	0,180	0,00	0,00	0,00	0,00	-
1949	-	139.320	0,180	0,00	0,00	0,00	0,00	-
1950	-	139.500	0,180	0,00	0,00	0,00	0,00	-
1951	Calcite	139.680	0,180	159,36	98,72	60,90	0,48	5 bands detected
1952	Calcite	139.860	0,180	160,12	98,81	1,96	0,28	5 bands detected
1953	Calcite	140.040	0,180	159,65	98,93	1,82	0,54	5 bands detected
1954	Calcite	140.220	0,180	160,38	98,89	2,53	0,59	5 bands detected
1955	-	140.400	0,180	0,00	0,00	0,00	0,00	-
1956	Calcite	140.580	0,180	160,10	98,99	2,85	1,02	5 bands detected
1957	Calcite	140.760	0,180	160,15	98,67	3,64	0,34	-
1958	Calcite	140.940	0,180	159,60	98,77	3,75	0,29	5 bands detected
1959	Calcite	141.120	0,180	160,15	98,67	3,64	0,34	-
1960	Calcite	141.300	0,180	159,83	98,68	3,26	0,55	5 bands detected
1961	Calcite	141.480	0,180	159,72	98,75	3,13	0,51	5 bands detected
1962	Calcite	141.660	0,180	159,95	98,63	3,07	0,37	5 bands detected
1963	Calcite	141.840	0,180	159,50	98,68	3,23	0,35	5 bands detected
1964	Calcite	142.020	0,180	159,75	98,58	3,26	0,56	5 bands detected
1965	Calcite	142.200	0,180	159,77	98,49	63,06	0,47	-
1966	Calcite	142.380	0,180	159,73	98,65	63,14	0,51	5 bands detected
1967	Calcite	142.560	0,180	159,73	98,65	63,14	0,51	5 bands detected
1968	-	142.740	0,180	0,00	0,00	0,00	0,00	-
1969	-	142.920	0,180	0,00	0,00	0,00	0,00	-
1970	Calcite	143.100	0,180	162,73	94,78	53,19	0,62	5 bands detected
1971	-	143.280	0,180	0,00	0,00	0,00	0,00	-
1972	-	143.460	0,180	0,00	0,00	0,00	0,00	-
1973	-	143.640	0,180	0,00	0,00	0,00	0,00	-
1974	Calcite	143.820	0,180	162,00	94,70	113,78	0,63	5 bands detected
1975	Calcite	144.000	0,180	162,17	94,78	113,66	0,79	-
1976	Calcite	144.180	0,180	53,95	66,87	78,70	1,59	5 bands detected
1977	Calcite	144.360	0,180	53,95	66,87	78,70	1,59	-
1978	Calcite	144.540	0,180	161,44	95,15	113,51	0,46	5 bands detected
1979	Calcite	144.720	0,180	161,67	95,16	113,57	0,60	-
1980	Calcite	144.900	0,180	161,63	95,18	113,42	0,97	5 bands detected
1981	Calcite	145.080	0,180	161,76	95,29	113,78	0,42	5 bands detected
1982	Calcite	145.260	0,180	161,76	95,43	113,83	0,55	5 bands detected
1983	Calcite	145.440	0,180	161,59	95,37	113,14	0,44	-
1984	Calcite	145.620	0,180	161,65	95,54	112,75	0,48	-
1985	Calcite	145.800	0,180	161,65	95,54	112,75	0,48	5 bands detected
1986	Calcite	145.980	0,180	161,99	95,51	52,12	0,49	5 bands detected
1987	Calcite	146.160	0,180	162,23	95,34	51,94	0,68	-
1988	Calcite	146.340	0,180	162,41	95,42	51,62	0,54	5 bands detected
1989	Calcite	146.520	0,180	162,36	95,55	51,52	0,30	5 bands detected
1990	Calcite	146.700	0,180	162,80	95,43	51,16	0,45	5 bands detected
1991	Calcite	146.880	0,180	162,83	95,62	50,65	0,32	5 bands detected
1992	Calcite	147.060	0,180	162,55	95,66	51,26	0,28	5 bands detected
1993	Calcite	147.240	0,180	54,38	64,08	80,10	1,01	5 bands detected
1994	Calcite	147.420	0,180	162,78	95,36	50,76	0,43	5 bands detected
1995	Calcite	147.600	0,180	54,77	64,38	80,06	1,12	5 bands detected
1996	Calcite	147.780	0,180	54,39	63,78	80,26	1,43	5 bands detected
1997	Calcite	147.960	0,180	162,90	95,98	110,99	0,42	5 bands detected
1998	Calcite	148.140	0,180	162,69	95,70	50,15	0,76	5 bands detected
1999	Calcite	148.320	0,180	162,42	95,58	51,13	1,31	5 bands detected
[truncated: 998,000+ more rows]
